# Supplementary material for: Uncovering Genomic Features and Biosynthetic Gene Clusters in Endophytic Bacteria from Roots of the Medicinal Plant Alkanna tinctoria Tausch as a Strategy To Identify Novel Biocontrol Bacteria
Source: Microbiol Spectr. 2023 Jul 12;11(4):e00747-23. doi: 10.1128/spectrum.00747-23 (PMC10434035; doi:10.1128/spectrum.00747-23)
Supplement: Supplemental file 1 — Supplemental material. Download spectrum.00747-23-s0001.xlsx, XLSX file, 0.1 MB [file spectrum.00747-23-s0001.xlsx]

## Sheet: ACC_deaminase
Description: Genome based annotation of ACC (1-aminocyclopropane-1-carboxylate) deaminase enzyme for every bacterial strain.
Function ID	Function Name	Achromobacter sp. R-71975	Achromobacter aestuarii R-72367	Pigmentiphaga sp. R-72090	Janthinobacterium lividum R-74502	Duganella sp. R-74557	Duganella sp. R-74599	Duganella sp. R-74565	Duganella sp. R-73148	Acidovorax sp. R-73343	Variovorax sp. R-72060	Variovorax sp. R-72446	Variovorax sp. R-72495	Variovorax sp. R-72349	Variovorax sp. R-72016	Luteibacter sp. R-72151	Luteibacter sp. R-73110	Pseudoxanthomonas sp. R-71986	Xanthomonas sp. R-73098	Stenotrophomonas sp. R-72406	Stenotrophomonas maltophilia R-74235	Pantoea agglomerans R-72498	Pantoea agglomerans R-71966	Pseudomonas sp. R-72599	Pseudomonas viridiflava R-72008	Pseudomonas viridiflava R-72210	Pseudomonas orientalis R-71842	Pseudomonas paracarnis R-72172	Pseudomonas paracarnis R-72102	Pseudomonas fluorescens R-71998	Pseudomonas sp. R-71838	Pseudomonas atacamensis R-72164	Pseudomonas fluorescens R-72074	Inquilinus sp. R-72501	Roseomonas aerophila R-71825	Roseomonas hellenica R-73070	Caulobacter sp. R-72291	Bradyrhizobium sp. R-73088	Tardiphaga robiniae R-73074	Methylobacterium sp. R-72139	Methylopila sp. R-72369	Phyllobacterium sp. R-73111	Pararhizobium sp. R-72066	Rhizobium sp. R-72456	Neorhizobium cellulosilyticum R-72160	Agrobacterium divergens R-72433	Filimonas sp. R-72421	Chitinophaga sp. R-72269	Chitinophaga sp. R-73072
KO:K01505	1-aminocyclopropane-1-carboxylate deaminase [EC:3.5.99.7]	0	0	0	0	0	0	0	0	1	1	0	1	1	1	0	0	0	0	0	0	0	0	1	2	2	1	1	1	1	1	1	1	0	0	1	0	1	1	1	0	0	0	0	0	0	0	1	1
	ACC deaminase (presence/absence):	0	0	0	0	0	0	0	0	1	1	0	1	1	1	0	0	0	0	0	0	0	0	1	1	1	1	1	1	1	1	1	1	0	0	1	0	1	1	1	0	0	0	0	0	0	0	1	1
[truncated: 40 more columns]

## Sheet: IAA
Description: Genome based annotation of pathways for the production of indole acetic acid (IAA) for every bacterial strain.
Pathway	Function ID	Function Name	Achromobacter sp. R-71975	Achromobacter aestuarii R-72367	Pigmentiphaga sp. R-72090	Janthinobacterium lividum R-74502	Duganella sp. R-74557	Duganella sp. R-74599	Duganella sp. R-74565	Duganella sp. R-73148	Acidovorax sp. R-73343	Variovorax sp. R-72060	Variovorax sp. R-72446	Variovorax sp. R-72495	Variovorax sp. R-72349	Variovorax sp. R-72016	Luteibacter sp. R-72151	Luteibacter sp. R-73110	Pseudoxanthomonas sp. R-71986	Xanthomonas sp. R-73098	Stenotrophomonas sp. R-72406	Stenotrophomonas maltophilia R-74235	Pantoea agglomerans R-72498	Pantoea agglomerans R-71966	Pseudomonas sp. R-72599	Pseudomonas viridiflava R-72008	Pseudomonas viridiflava R-72210	Pseudomonas orientalis R-71842	Pseudomonas paracarnis R-72172	Pseudomonas paracarnis R-72102	Pseudomonas fluorescens R-71998	Pseudomonas sp. R-71838	Pseudomonas atacamensis R-72164	Pseudomonas fluorescens R-72074	Inquilinus sp. R-72501	Roseomonas aerophila R-71825	Roseomonas hellenica R-73070	Caulobacter sp. R-72291	Bradyrhizobium sp. R-73088	Tardiphaga robiniae R-73074	Methylobacterium sp. R-72139	Methylopila sp. R-72369	Phyllobacterium sp. R-73111	Pararhizobium sp. R-72066	Rhizobium sp. R-72456	Neorhizobium cellulosilyticum R-72160	Agrobacterium divergens R-72433	Filimonas sp. R-72421	Chitinophaga sp. R-72269
TAM	KO:K01593	aromatic-L-amino-acid decarboxylase [EC:4.1.1.28] (DDC)	0	0	0	0	0	0	1	0	0	0	0	0	0	0	0	0	0	0	0	0	0	0	0	0	0	0	1	1	0	0	0	0	0	0	0	0	0	0	0	0	0	0	0	0	0	0	0
TAM	KO:K00274	monoamine oxidase [EC:1.4.3.4] (MAO, aofH)	0	0	0	1	2	1	1	1	0	0	0	0	0	0	1	1	1	1	0	0	0	0	2	2	1	1	1	1	1	1	1	1	1	1	3	3	2	1	0	0	1	1	2	1	0	1	0
TAM, IPyA	KO:K00128	aldehyde dehydrogenase (NAD+) [EC:1.2.1.3] (E1.2.1.3)	5	2	5	1	2	2	2	2	1	6	1	6	13	12	1	2	1	2	1	1	1	1	3	3	3	2	3	4	3	7	2	2	6	4	1	2	4	2	0	2	6	3	6	5	5	2	4
IPyA*	KO:K14155	cystathione beta-lyase [EC:4.4.1.8] (patB, malY)	0	0	0	0	0	0	0	0	0	0	0	0	0	0	0	0	0	0	0	0	2	2	0	0	0	1	1	1	1	1	1	1	0	0	0	0	0	0	0	0	0	0	0	0	0	0	0
IPyA	KO:K04103	indolepyruvate decarboxylase [EC:4.1.1.74] (E4.1.1.74, ipdC)	0	0	0	0	0	0	0	0	0	0	0	0	0	0	0	0	0	0	0	0	1	1	0	0	0	0	0	0	0	0	0	0	0	0	0	0	0	0	0	0	0	0	0	0	0	0	0
TSO	KO:K00466	tryptophan 2-monooxygenase [EC:1.13.12.3] (E1.13.12.3)	0	0	0	0	0	0	0	0	0	0	0	0	0	0	0	0	0	0	0	0	0	0	0	1	1	1	2	1	1	1	1	1	0	0	0	0	0	0	0	0	0	0	0	0	0	0	0
TSO, IAN	KO:K01426	amidase [EC:3.5.1.4] (E3.5.1.4, amiE)	3	3	6	2	2	2	2	1	4	8	8	3	17	17	1	1	4	2	1	1	0	1	1	4	4	3	3	3	3	2	1	1	3	6	4	3	12	8	1	1	1	1	2	2	1	0	1
IAN	KO:K01501	nitrilase [EC:3.5.5.1] (E3.5.5.1)	1	0	2	1	1	1	1	1	1	1	1	1	1	1	0	0	0	0	0	0	0	0	0	0	0	1	1	1	1	1	1	1	0	0	1	0	0	0	0	1	0	0	0	0	2	0	0
IAN	KO:K01721	nitrile hydratase [EC:4.2.1.84] (E4.2.1.84)	0	0	0	0	0	0	0	0	0	2	0	2	4	4	0	0	0	0	0	0	0	0	0	0	0	0	0	0	0	0	0	0	2	0	3	0	2	2	2	0	2	0	4	0	0	0	0
		TAM: Tryptamine pathway (Trp => IAA, presence/absence):	0	0	0	0	0	0	1	0	0	0	0	0	0	0	0	0	0	0	0	0	0	0	0	0	0	0	1	1	0	0	0	0	0	0	0	0	0	0	0	0	0	0	0	0	0	0	0
		IPyA: Indole-3-pyruvate pathway (IPyA => IAA, presence/absence):	0	0	0	0	0	0	0	0	0	0	0	0	0	0	0	0	0	0	0	0	1	1	0	0	0	0	0	0	0	0	0	0	0	0	0	0	0	0	0	0	0	0	0	0	0	0	0
		TSO: Tryptophan side-chain oxidase pathway (Trp => IAA, presence/absence):	0	0	0	0	0	0	0	0	0	0	0	0	0	0	0	0	0	0	0	0	0	0	0	1	1	1	1	1	1	1	1	1	0	0	0	0	0	0	0	0	0	0	0	0	0	0	0
		IAN: Indole-3-acetonitrile pathway (IAN => IAA, presence/absence):	0	0	0	0	0	0	0	0	0	1	0	1	1	1	0	0	0	0	0	0	0	0	0	0	0	0	0	0	0	0	0	0	0	0	1	0	0	0	0	0	0	0	0	0	0	0	0
		IAA partial (count):	0	0	0	0	0	0	0	0	0	1	0	1	1	1	0	0	0	0	0	0	1	1	0	0	0	0	0	0	0	0	0	0	0	0	1	0	0	0	0	0	0	0	0	0	0	0	0
		IAA complete (count):	0	0	0	0	0	0	1	0	0	0	0	0	0	0	0	0	0	0	0	0	0	0	0	1	1	1	2	2	1	1	1	1	0	0	0	0	0	0	0	0	0	0	0	0	0	0	0
		IAA complete (presence/absence):	0	0	0	0	0	0	1	0	0	0	0	0	0	0	0	0	0	0	0	0	0	0	0	1	1	1	1	1	1	1	1	1	0	0	0	0	0	0	0	0	0	0	0	0	0	0	0
[truncated: 41 more columns]

## Sheet: BGC_raw
BGC	Accesion ID	Description	Product Prediction	BiG-SCAPE class	PKSI	PKSother	NRPS	PKS-NRP_Hybrids	RiPPs	Terpene	Saccharides	Others
Achromobacter_R-71975.region_Ga0434961_03_001	Ga0434961_03	Achromobacter sp. R-71975 : Ga0434961_03	terpene	Terpene	0	0	0	0	0	1	0	0
Achromobacter_R-71975.region_Ga0434961_04_001	Ga0434961_04	Achromobacter sp. R-71975 : Ga0434961_04	ectoine	Others	0	0	0	0	0	0	0	1
Achromobacter_R-71975.region_Ga0434961_17_001	Ga0434961_17	Achromobacter sp. R-71975 : Ga0434961_17	T1PKS	PKSI	1	0	0	0	0	0	0	0
Achromobacter_R-72367.region_Ga0434962_01_001	Ga0434962_01	Achromobacter sp. R-72367 : Ga0434962_01	betalactone	Others	0	0	0	0	0	0	0	1
Achromobacter_R-72367.region_Ga0434962_01_002	Ga0434962_01	Achromobacter sp. R-72367 : Ga0434962_01	betalactone	Others	0	0	0	0	0	0	0	1
Achromobacter_R-72367.region_Ga0434962_01_003	Ga0434962_01	Achromobacter sp. R-72367 : Ga0434962_01	T1PKS	PKSI	1	0	0	0	0	0	0	0
Achromobacter_R-72367.region_Ga0434962_01_004	Ga0434962_01	Achromobacter sp. R-72367 : Ga0434962_01	ectoine	Others	0	0	0	0	0	0	0	1
Achromobacter_R-72367.region_Ga0434962_02_001	Ga0434962_02	Achromobacter sp. R-72367 : Ga0434962_02	NRPS	NRPS	0	0	1	0	0	0	0	0
Achromobacter_R-72367.region_Ga0434962_02_002	Ga0434962_02	Achromobacter sp. R-72367 : Ga0434962_02	resorcinol	Others	0	0	0	0	0	0	0	1
Achromobacter_R-72367.region_Ga0434962_04_001	Ga0434962_04	Achromobacter sp. R-72367 : Ga0434962_04	bacteriocin	RiPPs	0	0	0	0	1	0	0	0
Achromobacter_R-72367.region_Ga0434962_04_002	Ga0434962_04	Achromobacter sp. R-72367 : Ga0434962_04	phosphonate	Others	0	0	0	0	0	0	0	1
Achromobacter_R-72367.region_Ga0434962_05_001	Ga0434962_05	Achromobacter sp. R-72367 : Ga0434962_05	terpene	Terpene	0	0	0	0	0	1	0	0
Acidovorax_R-73343.region_Ga0415142_01_001	Ga0415142_01	Acidovorax sp. R-73343 : Ga0415142_01	bacteriocin	RiPPs	0	0	0	0	1	0	0	0
Acidovorax_R-73343.region_Ga0415142_02_001	Ga0415142_02	Acidovorax sp. R-73343 : Ga0415142_02	terpene	Terpene	0	0	0	0	0	1	0	0
Acidovorax_R-73343.region_Ga0415142_03_001	Ga0415142_03	Acidovorax sp. R-73343 : Ga0415142_03	terpene	Terpene	0	0	0	0	0	1	0	0
Acidovorax_R-73343.region_Ga0415142_09_001	Ga0415142_09	Acidovorax sp. R-73343 : Ga0415142_09	betalactone	Others	0	0	0	0	0	0	0	1
Agrobacterium_R-72433.region_Ga0415131_01_001	Ga0415131_01	Agrobacterium sp. R-72433 : Ga0415131_01	terpene	Terpene	0	0	0	0	0	1	0	0
Agrobacterium_R-72433.region_Ga0415131_02_001	Ga0415131_02	Agrobacterium sp. R-72433 : Ga0415131_02	hserlactone	Others	0	0	0	0	0	0	0	1
Agrobacterium_R-72433.region_Ga0415131_06_001	Ga0415131_06	Agrobacterium sp. R-72433 : Ga0415131_06	T1PKS	PKSI	1	0	0	0	0	0	0	0
Agrobacterium_R-72433.region_Ga0415131_06_002	Ga0415131_06	Agrobacterium sp. R-72433 : Ga0415131_06	TfuA-related	RiPPs	0	0	0	0	1	0	0	0
Bacillus_R-71875.region_Ga0418664_01_001	Ga0418664_01	Bacillus sp. R-71875 : Ga0418664_01	NRPS	NRPS	0	0	1	0	0	0	0	0
Bacillus_R-71875.region_Ga0418664_04_001	Ga0418664_04	Bacillus sp. R-71875 : Ga0418664_04	NRPS	NRPS	0	0	1	0	0	0	0	0
Bacillus_R-71875.region_Ga0418664_05_001	Ga0418664_05	Bacillus sp. R-71875 : Ga0418664_05	betalactone	Others	0	0	0	0	0	0	0	1
Bacillus_R-71875.region_Ga0418664_07_001	Ga0418664_07	Bacillus sp. R-71875 : Ga0418664_07	siderophore	Others	0	0	0	0	0	0	0	1
Bacillus_R-71875.region_Ga0418664_08_001	Ga0418664_08	Bacillus sp. R-71875 : Ga0418664_08	terpene	Terpene	0	0	0	0	0	1	0	0
Bacillus_R-71875.region_Ga0418664_09_001	Ga0418664_09	Bacillus sp. R-71875 : Ga0418664_09	bacteriocin.LAP	RiPPs	0	0	0	0	1	0	0	0
Bacillus_R-71875.region_Ga0418664_13_001	Ga0418664_13	Bacillus sp. R-71875 : Ga0418664_13	terpene	Terpene	0	0	0	0	0	1	0	0
Bacillus_R-71875.region_Ga0418664_15_001	Ga0418664_15	Bacillus sp. R-71875 : Ga0418664_15	T3PKS	PKSother	0	1	0	0	0	0	0	0
Bacillus_R-71893.region_Ga0415386_01_001	Ga0415386_01	Bacillus sp. R-71893 : Ga0415386_01	terpene	Terpene	0	0	0	0	0	1	0	0
Bacillus_R-71893.region_Ga0415386_02_001	Ga0415386_02	Bacillus sp. R-71893 : Ga0415386_02	terpene	Terpene	0	0	0	0	0	1	0	0
Bacillus_R-71893.region_Ga0415386_02_002	Ga0415386_02	Bacillus sp. R-71893 : Ga0415386_02	siderophore	Others	0	0	0	0	0	0	0	1
Bacillus_R-71893.region_Ga0415386_03_001	Ga0415386_03	Bacillus sp. R-71893 : Ga0415386_03	T3PKS	PKSother	0	1	0	0	0	0	0	0
Bacillus_R-71893.region_Ga0415386_03_002	Ga0415386_03	Bacillus sp. R-71893 : Ga0415386_03	phosphonate	Others	0	0	0	0	0	0	0	1
Bacillus_R-71893.region_Ga0415386_03_003	Ga0415386_03	Bacillus sp. R-71893 : Ga0415386_03	terpene	Terpene	0	0	0	0	0	1	0	0
Bacillus_R-71893.region_Ga0415386_16_001	Ga0415386_16	Bacillus sp. R-71893 : Ga0415386_16	lanthipeptide	RiPPs	0	0	0	0	1	0	0	0
Bacillus_R-71893.region_Ga0415386_22_001	Ga0415386_22	Bacillus sp. R-71893 : Ga0415386_22	lassopeptide	RiPPs	0	0	0	0	1	0	0	0
Bacillus_R-71922.region_Ga0434969_01_001	Ga0434969_01	Bacillus sp. R-71922 : Ga0434969_01	lassopeptide	RiPPs	0	0	0	0	1	0	0	0
Bacillus_R-71922.region_Ga0434969_01_002	Ga0434969_01	Bacillus sp. R-71922 : Ga0434969_01	betalactone	Others	0	0	0	0	0	0	0	1
Bacillus_R-71922.region_Ga0434969_01_003	Ga0434969_01	Bacillus sp. R-71922 : Ga0434969_01	betalactone	Others	0	0	0	0	0	0	0	1
Bacillus_R-71922.region_Ga0434969_01_004	Ga0434969_01	Bacillus sp. R-71922 : Ga0434969_01	betalactone	Others	0	0	0	0	0	0	0	1
Bacillus_R-71922.region_Ga0434969_02_001	Ga0434969_02	Bacillus sp. R-71922 : Ga0434969_02	terpene	Terpene	0	0	0	0	0	1	0	0
Bacillus_R-71922.region_Ga0434969_02_002	Ga0434969_02	Bacillus sp. R-71922 : Ga0434969_02	T3PKS	PKSother	0	1	0	0	0	0	0	0
Bacillus_R-71922.region_Ga0434969_03_001	Ga0434969_03	Bacillus sp. R-71922 : Ga0434969_03	siderophore	Others	0	0	0	0	0	0	0	1
Bacillus_R-71922.region_Ga0434969_03_002	Ga0434969_03	Bacillus sp. R-71922 : Ga0434969_03	terpene	Terpene	0	0	0	0	0	1	0	0
Bacillus_R-71922.region_Ga0434969_07_001	Ga0434969_07	Bacillus sp. R-71922 : Ga0434969_07	bacteriocin.LAP	RiPPs	0	0	0	0	1	0	0	0
Bacillus_R-71922.region_Ga0434969_11_001	Ga0434969_11	Bacillus sp. R-71922 : Ga0434969_11	NRPS	NRPS	0	0	1	0	0	0	0	0
Bacillus_R-71935.region_Ga0434970_01_001	Ga0434970_01	Bacillus sp. R-71935 : Ga0434970_01	T3PKS	PKSother	0	1	0	0	0	0	0	0
Bacillus_R-71935.region_Ga0434970_03_001	Ga0434970_03	Bacillus sp. R-71935 : Ga0434970_03	terpene	Terpene	0	0	0	0	0	1	0	0
Bacillus_R-71935.region_Ga0434970_04_001	Ga0434970_04	Bacillus sp. R-71935 : Ga0434970_04	siderophore	Others	0	0	0	0	0	0	0	1
Bacillus_R-71935.region_Ga0434970_09_001	Ga0434970_09	Bacillus sp. R-71935 : Ga0434970_09	bacteriocin.LAP	RiPPs	0	0	0	0	1	0	0	0
Bacillus_R-72492.region_Ga0415136_01_001	Ga0415136_01	Bacillus sp. R-72492 : Ga0415136_01	betalactone	Others	0	0	0	0	0	0	0	1
Bacillus_R-72492.region_Ga0415136_02_001	Ga0415136_02	Bacillus sp. R-72492 : Ga0415136_02	T3PKS	PKSother	0	1	0	0	0	0	0	0
Bacillus_R-72492.region_Ga0415136_02_002	Ga0415136_02	Bacillus sp. R-72492 : Ga0415136_02	terpene	Terpene	0	0	0	0	0	1	0	0
Bacillus_R-72492.region_Ga0415136_02_003	Ga0415136_02	Bacillus sp. R-72492 : Ga0415136_02	lassopeptide	RiPPs	0	0	0	0	1	0	0	0
Bacillus_R-72492.region_Ga0415136_04_001	Ga0415136_04	Bacillus sp. R-72492 : Ga0415136_04	NRPS	NRPS	0	0	1	0	0	0	0	0
Bacillus_R-72492.region_Ga0415136_05_001	Ga0415136_05	Bacillus sp. R-72492 : Ga0415136_05	terpene	Terpene	0	0	0	0	0	1	0	0
Bacillus_R-72492.region_Ga0415136_06_001	Ga0415136_06	Bacillus sp. R-72492 : Ga0415136_06	bacteriocin.LAP	RiPPs	0	0	0	0	1	0	0	0
Bacillus_R-72492.region_Ga0415136_09_001	Ga0415136_09	Bacillus sp. R-72492 : Ga0415136_09	siderophore	Others	0	0	0	0	0	0	0	1
Bacillus_R-72492.region_Ga0415136_21_001	Ga0415136_21	Bacillus sp. R-72492 : Ga0415136_21	NRPS	NRPS	0	0	1	0	0	0	0	0
Bacillus_R-74298.region_Ga0434936_002_001	Ga0434936_002	Bacillus sp. R-74298 : Ga0434936_002	bacteriocin.LAP	RiPPs	0	0	0	0	1	0	0	0
Bacillus_R-74298.region_Ga0434936_005_001	Ga0434936_005	Bacillus sp. R-74298 : Ga0434936_005	NRPS	NRPS	0	0	1	0	0	0	0	0
Bacillus_R-74298.region_Ga0434936_005_002	Ga0434936_005	Bacillus sp. R-74298 : Ga0434936_005	bacteriocin	RiPPs	0	0	0	0	1	0	0	0
Bacillus_R-74298.region_Ga0434936_006_001	Ga0434936_006	Bacillus sp. R-74298 : Ga0434936_006	NRPS	NRPS	0	0	1	0	0	0	0	0
Bacillus_R-74298.region_Ga0434936_007_001	Ga0434936_007	Bacillus sp. R-74298 : Ga0434936_007	siderophore	Others	0	0	0	0	0	0	0	1
Bacillus_R-74298.region_Ga0434936_009_001	Ga0434936_009	Bacillus sp. R-74298 : Ga0434936_009	terpene	Terpene	0	0	0	0	0	1	0	0
Bacillus_R-74298.region_Ga0434936_016_001	Ga0434936_016	Bacillus sp. R-74298 : Ga0434936_016	NRPS	NRPS	0	0	1	0	0	0	0	0
Bacillus_R-74298.region_Ga0434936_019_001	Ga0434936_019	Bacillus sp. R-74298 : Ga0434936_019	NRPS	NRPS	0	0	1	0	0	0	0	0
Bacillus_R-74298.region_Ga0434936_031_001	Ga0434936_031	Bacillus sp. R-74298 : Ga0434936_031	NRPS	NRPS	0	0	1	0	0	0	0	0
Bacillus_R-74298.region_Ga0434936_033_001	Ga0434936_033	Bacillus sp. R-74298 : Ga0434936_033	betalactone	Others	0	0	0	0	0	0	0	1
Bacillus_R-74298.region_Ga0434936_035_001	Ga0434936_035	Bacillus sp. R-74298 : Ga0434936_035	NRPS	NRPS	0	0	1	0	0	0	0	0
Bacillus_R-74298.region_Ga0434936_041_001	Ga0434936_041	Bacillus sp. R-74298 : Ga0434936_041	NRPS	NRPS	0	0	1	0	0	0	0	0
Bacillus_R-74298.region_Ga0434936_052_001	Ga0434936_052	Bacillus sp. R-74298 : Ga0434936_052	sactipeptide	RiPPs	0	0	0	0	1	0	0	0
Bradyrhizobium_R-73088.region_Ga0434957_02_001	Ga0434957_02	Bradyrhizobium sp. R-73088 : Ga0434957_02	NRPS	NRPS	0	0	1	0	0	0	0	0
Bradyrhizobium_R-73088.region_Ga0434957_03_001	Ga0434957_03	Bradyrhizobium sp. R-73088 : Ga0434957_03	hserlactone	Others	0	0	0	0	0	0	0	1
Bradyrhizobium_R-73088.region_Ga0434957_05_001	Ga0434957_05	Bradyrhizobium sp. R-73088 : Ga0434957_05	terpene	Terpene	0	0	0	0	0	1	0	0
Bradyrhizobium_R-73088.region_Ga0434957_05_002	Ga0434957_05	Bradyrhizobium sp. R-73088 : Ga0434957_05	NRPS	NRPS	0	0	1	0	0	0	0	0
Bradyrhizobium_R-73088.region_Ga0434957_07_001	Ga0434957_07	Bradyrhizobium sp. R-73088 : Ga0434957_07	terpene	Terpene	0	0	0	0	0	1	0	0
Bradyrhizobium_R-73088.region_Ga0434957_20_001	Ga0434957_20	Bradyrhizobium sp. R-73088 : Ga0434957_20	NRPS	NRPS	0	0	1	0	0	0	0	0
Brevibacillus_R-71934.region_Ga0434971_01_001	Ga0434971_01	Brevibacillus sp. R-71934 : Ga0434971_01	NRPS	NRPS	0	0	1	0	0	0	0	0
Brevibacillus_R-71934.region_Ga0434971_01_002	Ga0434971_01	Brevibacillus sp. R-71934 : Ga0434971_01	siderophore	Others	0	0	0	0	0	0	0	1
Brevibacillus_R-71934.region_Ga0434971_02_001	Ga0434971_02	Brevibacillus sp. R-71934 : Ga0434971_02	T3PKS	PKSother	0	1	0	0	0	0	0	0
Brevibacillus_R-71934.region_Ga0434971_02_002	Ga0434971_02	Brevibacillus sp. R-71934 : Ga0434971_02	terpene	Terpene	0	0	0	0	0	1	0	0
Brevibacillus_R-71934.region_Ga0434971_02_003	Ga0434971_02	Brevibacillus sp. R-71934 : Ga0434971_02	phosphonate	Others	0	0	0	0	0	0	0	1
Brevibacillus_R-71934.region_Ga0434971_03_001	Ga0434971_03	Brevibacillus sp. R-71934 : Ga0434971_03	betalactone	Others	0	0	0	0	0	0	0	1
Brevibacillus_R-71934.region_Ga0434971_05_001	Ga0434971_05	Brevibacillus sp. R-71934 : Ga0434971_05	bacteriocin	RiPPs	0	0	0	0	1	0	0	0
Brevibacillus_R-71934.region_Ga0434971_15_001	Ga0434971_15	Brevibacillus sp. R-71934 : Ga0434971_15	bacteriocin.LAP	RiPPs	0	0	0	0	1	0	0	0
Brevibacillus_R-71971.region_Ga0434972_01_001	Ga0434972_01	Brevibacillus sp. R-71971 : Ga0434972_01	T3PKS	PKSother	0	1	0	0	0	0	0	0
Brevibacillus_R-71971.region_Ga0434972_01_002	Ga0434972_01	Brevibacillus sp. R-71971 : Ga0434972_01	terpene	Terpene	0	0	0	0	0	1	0	0
Brevibacillus_R-71971.region_Ga0434972_01_003	Ga0434972_01	Brevibacillus sp. R-71971 : Ga0434972_01	transAT-PKS.NRPS	PKS-NRP_Hybrids	0	0	0	1	0	0	0	0
Brevibacillus_R-71971.region_Ga0434972_02_001	Ga0434972_02	Brevibacillus sp. R-71971 : Ga0434972_02	lanthipeptide.NRPS	Others	0	0	0	0	0	0	0	1
Brevibacillus_R-71971.region_Ga0434972_02_002	Ga0434972_02	Brevibacillus sp. R-71971 : Ga0434972_02	NRPS	NRPS	0	0	1	0	0	0	0	0
Brevibacillus_R-71971.region_Ga0434972_02_003	Ga0434972_02	Brevibacillus sp. R-71971 : Ga0434972_02	bacteriocin.LAP	RiPPs	0	0	0	0	1	0	0	0
Brevibacillus_R-71971.region_Ga0434972_06_001	Ga0434972_06	Brevibacillus sp. R-71971 : Ga0434972_06	bacteriocin	RiPPs	0	0	0	0	1	0	0	0
Brevibacillus_R-71971.region_Ga0434972_08_001	Ga0434972_08	Brevibacillus sp. R-71971 : Ga0434972_08	lanthipeptide	RiPPs	0	0	0	0	1	0	0	0
Brevibacillus_R-71971.region_Ga0434972_08_002	Ga0434972_08	Brevibacillus sp. R-71971 : Ga0434972_08	transAT-PKS.NRPS	PKS-NRP_Hybrids	0	0	0	1	0	0	0	0
Brevibacillus_R-71971.region_Ga0434972_10_001	Ga0434972_10	Brevibacillus sp. R-71971 : Ga0434972_10	NRPS	NRPS	0	0	1	0	0	0	0	0
Brevibacillus_R-71971.region_Ga0434972_18_001	Ga0434972_18	Brevibacillus sp. R-71971 : Ga0434972_18	NRPS	NRPS	0	0	1	0	0	0	0	0
Brevibacillus_R-71971.region_Ga0434972_20_001	Ga0434972_20	Brevibacillus sp. R-71971 : Ga0434972_20	siderophore	Others	0	0	0	0	0	0	0	1
Brevibacillus_R-74223.region_Ga0434938_003_001	Ga0434938_003	Brevibacillus sp. R-74223 : Ga0434938_003	NRPS	NRPS	0	0	1	0	0	0	0	0
Brevibacillus_R-74223.region_Ga0434938_008_001	Ga0434938_008	Brevibacillus sp. R-74223 : Ga0434938_008	NRPS	NRPS	0	0	1	0	0	0	0	0
Brevibacillus_R-74223.region_Ga0434938_010_001	Ga0434938_010	Brevibacillus sp. R-74223 : Ga0434938_010	T3PKS	PKSother	0	1	0	0	0	0	0	0
Brevibacillus_R-74223.region_Ga0434938_023_001	Ga0434938_023	Brevibacillus sp. R-74223 : Ga0434938_023	siderophore	Others	0	0	0	0	0	0	0	1
Brevibacillus_R-74223.region_Ga0434938_029_001	Ga0434938_029	Brevibacillus sp. R-74223 : Ga0434938_029	bacteriocin	RiPPs	0	0	0	0	1	0	0	0
Brevibacillus_R-74223.region_Ga0434938_044_001	Ga0434938_044	Brevibacillus sp. R-74223 : Ga0434938_044	T1PKS.NRPS	PKS-NRP_Hybrids	0	0	0	1	0	0	0	0
Brevibacillus_R-74223.region_Ga0434938_054_001	Ga0434938_054	Brevibacillus sp. R-74223 : Ga0434938_054	NRPS	NRPS	0	0	1	0	0	0	0	0
Brevibacillus_R-74223.region_Ga0434938_080_001	Ga0434938_080	Brevibacillus sp. R-74223 : Ga0434938_080	LAP	RiPPs	0	0	0	0	1	0	0	0
Brevibacillus_R-74266.region_Ga0434939_02_001	Ga0434939_02	Brevibacillus sp. R-74266 : Ga0434939_02	T3PKS	PKSother	0	1	0	0	0	0	0	0
Brevibacillus_R-74266.region_Ga0434939_03_001	Ga0434939_03	Brevibacillus sp. R-74266 : Ga0434939_03	siderophore	Others	0	0	0	0	0	0	0	1
Brevibacillus_R-74266.region_Ga0434939_09_001	Ga0434939_09	Brevibacillus sp. R-74266 : Ga0434939_09	bacteriocin	RiPPs	0	0	0	0	1	0	0	0
Brevibacillus_R-74266.region_Ga0434939_13_001	Ga0434939_13	Brevibacillus sp. R-74266 : Ga0434939_13	ectoine	Others	0	0	0	0	0	0	0	1
Brevibacillus_R-74266.region_Ga0434939_16_001	Ga0434939_16	Brevibacillus sp. R-74266 : Ga0434939_16	NRPS	NRPS	0	0	1	0	0	0	0	0
Brevibacillus_R-74266.region_Ga0434939_20_001	Ga0434939_20	Brevibacillus sp. R-74266 : Ga0434939_20	terpene.NRPS	Others	0	0	0	0	0	0	0	1
Brevibacillus_R-74266.region_Ga0434939_24_001	Ga0434939_24	Brevibacillus sp. R-74266 : Ga0434939_24	bacteriocin.LAP	RiPPs	0	0	0	0	1	0	0	0
Brevibacillus_R-74266.region_Ga0434939_33_001	Ga0434939_33	Brevibacillus sp. R-74266 : Ga0434939_33	phosphonate	Others	0	0	0	0	0	0	0	1
Brevibacillus_R-74266.region_Ga0434939_39_001	Ga0434939_39	Brevibacillus sp. R-74266 : Ga0434939_39	NRPS	NRPS	0	0	1	0	0	0	0	0
Brevibacillus_R-74266.region_Ga0434939_42_001	Ga0434939_42	Brevibacillus sp. R-74266 : Ga0434939_42	NRPS	NRPS	0	0	1	0	0	0	0	0
Brevibacterium_R-73093.region_Ga0435232_06_001	Ga0435232_06	Brevibacterium sp. R-73093 : Ga0435232_06	NAGGN	Others	0	0	0	0	0	0	0	1
Brevibacterium_R-73093.region_Ga0435232_33_001	Ga0435232_33	Brevibacterium sp. R-73093 : Ga0435232_33	terpene	Terpene	0	0	0	0	0	1	0	0
Caulobacter_R-72291.region_Ga0434956_01_001	Ga0434956_01	Caulobacter sp. R-72291 : Ga0434956_01	hserlactone	Others	0	0	0	0	0	0	0	1
Caulobacter_R-72291.region_Ga0434956_07_001	Ga0434956_07	Caulobacter sp. R-72291 : Ga0434956_07	bacteriocin	RiPPs	0	0	0	0	1	0	0	0
Caulobacter_R-72291.region_Ga0434956_11_001	Ga0434956_11	Caulobacter sp. R-72291 : Ga0434956_11	lassopeptide	RiPPs	0	0	0	0	1	0	0	0
Chitinophaga_R-72269.region_Ga0418663_01_001	Ga0418663_01	Chitinophaga sp. R-72269 : Ga0418663_01	lanthipeptide	RiPPs	0	0	0	0	1	0	0	0
Chitinophaga_R-72269.region_Ga0418663_01_002	Ga0418663_01	Chitinophaga sp. R-72269 : Ga0418663_01	NRPS	NRPS	0	0	1	0	0	0	0	0
Chitinophaga_R-72269.region_Ga0418663_01_003	Ga0418663_01	Chitinophaga sp. R-72269 : Ga0418663_01	terpene	Terpene	0	0	0	0	0	1	0	0
Chitinophaga_R-72269.region_Ga0418663_01_004	Ga0418663_01	Chitinophaga sp. R-72269 : Ga0418663_01	terpene	Terpene	0	0	0	0	0	1	0	0
Chitinophaga_R-72269.region_Ga0418663_02_001	Ga0418663_02	Chitinophaga sp. R-72269 : Ga0418663_02	bacteriocin	RiPPs	0	0	0	0	1	0	0	0
Chitinophaga_R-72269.region_Ga0418663_02_002	Ga0418663_02	Chitinophaga sp. R-72269 : Ga0418663_02	arylpolyene.resorcinol	Others	0	0	0	0	0	0	0	1
Chitinophaga_R-72269.region_Ga0418663_03_001	Ga0418663_03	Chitinophaga sp. R-72269 : Ga0418663_03	bacteriocin	RiPPs	0	0	0	0	1	0	0	0
Chitinophaga_R-72269.region_Ga0418663_04_001	Ga0418663_04	Chitinophaga sp. R-72269 : Ga0418663_04	T3PKS	PKSother	0	1	0	0	0	0	0	0
Chitinophaga_R-72269.region_Ga0418663_04_002	Ga0418663_04	Chitinophaga sp. R-72269 : Ga0418663_04	terpene	Terpene	0	0	0	0	0	1	0	0
Chitinophaga_R-72269.region_Ga0418663_04_003	Ga0418663_04	Chitinophaga sp. R-72269 : Ga0418663_04	terpene	Terpene	0	0	0	0	0	1	0	0
Chitinophaga_R-72269.region_Ga0418663_06_001	Ga0418663_06	Chitinophaga sp. R-72269 : Ga0418663_06	arylpolyene	Others	0	0	0	0	0	0	0	1
Chitinophaga_R-72269.region_Ga0418663_06_002	Ga0418663_06	Chitinophaga sp. R-72269 : Ga0418663_06	bacteriocin	RiPPs	0	0	0	0	1	0	0	0
Chitinophaga_R-72609.region_Ga0438233_01_001	Ga0438233_01	Ga0438233_01 Chitinophaga sp. R-72609 : Ga0438233_01	T3PKS	PKSother	0	1	0	0	0	0	0	0
Chitinophaga_R-72609.region_Ga0438233_01_002	Ga0438233_01	Ga0438233_01 Chitinophaga sp. R-72609 : Ga0438233_01	lanthipeptide	RiPPs	0	0	0	0	1	0	0	0
Chitinophaga_R-72609.region_Ga0438233_03_001	Ga0438233_03	Ga0438233_03 Chitinophaga sp. R-72609 : Ga0438233_03	lanthipeptide	RiPPs	0	0	0	0	1	0	0	0
Chitinophaga_R-72609.region_Ga0438233_03_002	Ga0438233_03	Ga0438233_03 Chitinophaga sp. R-72609 : Ga0438233_03	T1PKS.NRPS	PKS-NRP_Hybrids	0	0	0	1	0	0	0	0
Chitinophaga_R-72609.region_Ga0438233_03_003	Ga0438233_03	Ga0438233_03 Chitinophaga sp. R-72609 : Ga0438233_03	arylpolyene.resorcinol	Others	0	0	0	0	0	0	0	1
Chitinophaga_R-72609.region_Ga0438233_04_001	Ga0438233_04	Ga0438233_04 Chitinophaga sp. R-72609 : Ga0438233_04	bacteriocin	RiPPs	0	0	0	0	1	0	0	0
Chitinophaga_R-72609.region_Ga0438233_04_002	Ga0438233_04	Ga0438233_04 Chitinophaga sp. R-72609 : Ga0438233_04	NRPS	NRPS	0	0	1	0	0	0	0	0
Chitinophaga_R-72609.region_Ga0438233_06_001	Ga0438233_06	Ga0438233_06 Chitinophaga sp. R-72609 : Ga0438233_06	siderophore	Others	0	0	0	0	0	0	0	1
Chitinophaga_R-72609.region_Ga0438233_07_001	Ga0438233_07	Ga0438233_07 Chitinophaga sp. R-72609 : Ga0438233_07	lanthipeptide	RiPPs	0	0	0	0	1	0	0	0
Chitinophaga_R-72609.region_Ga0438233_07_002	Ga0438233_07	Ga0438233_07 Chitinophaga sp. R-72609 : Ga0438233_07	lanthipeptide	RiPPs	0	0	0	0	1	0	0	0
Chitinophaga_R-72609.region_Ga0438233_07_003	Ga0438233_07	Ga0438233_07 Chitinophaga sp. R-72609 : Ga0438233_07	terpene	Terpene	0	0	0	0	0	1	0	0
Chitinophaga_R-72609.region_Ga0438233_09_001	Ga0438233_09	Ga0438233_09 Chitinophaga sp. R-72609 : Ga0438233_09	terpene	Terpene	0	0	0	0	0	1	0	0
Chitinophaga_R-72609.region_Ga0438233_09_002	Ga0438233_09	Ga0438233_09 Chitinophaga sp. R-72609 : Ga0438233_09	terpene	Terpene	0	0	0	0	0	1	0	0
Chitinophaga_R-72609.region_Ga0438233_12_001	Ga0438233_12	Ga0438233_12 Chitinophaga sp. R-72609 : Ga0438233_12	lanthipeptide.T1PKS.NRPS	Others	0	0	0	0	0	0	0	1
Chitinophaga_R-72609.region_Ga0438233_13_001	Ga0438233_13	Ga0438233_13 Chitinophaga sp. R-72609 : Ga0438233_13	arylpolyene	Others	0	0	0	0	0	0	0	1
Chitinophaga_R-72609.region_Ga0438233_15_001	Ga0438233_15	Ga0438233_15 Chitinophaga sp. R-72609 : Ga0438233_15	lanthipeptide	RiPPs	0	0	0	0	1	0	0	0
Chitinophaga_R-72609.region_Ga0438233_15_002	Ga0438233_15	Ga0438233_15 Chitinophaga sp. R-72609 : Ga0438233_15	lanthipeptide	RiPPs	0	0	0	0	1	0	0	0
Chitinophaga_R-72609.region_Ga0438233_16_001	Ga0438233_16	Ga0438233_16 Chitinophaga sp. R-72609 : Ga0438233_16	terpene	Terpene	0	0	0	0	0	1	0	0
Chitinophaga_R-72609.region_Ga0438233_17_001	Ga0438233_17	Ga0438233_17 Chitinophaga sp. R-72609 : Ga0438233_17	microviridin	RiPPs	0	0	0	0	1	0	0	0
Chitinophaga_R-72609.region_Ga0438233_20_001	Ga0438233_20	Ga0438233_20 Chitinophaga sp. R-72609 : Ga0438233_20	lanthipeptide	RiPPs	0	0	0	0	1	0	0	0
Chitinophaga_R-72609.region_Ga0438233_21_001	Ga0438233_21	Ga0438233_21 Chitinophaga sp. R-72609 : Ga0438233_21	T1PKS.hglE-KS	PKSother	0	1	0	0	0	0	0	0
Chitinophaga_R-72609.region_Ga0438233_22_001	Ga0438233_22	Ga0438233_22 Chitinophaga sp. R-72609 : Ga0438233_22	NRPS	NRPS	0	0	1	0	0	0	0	0
Chitinophaga_R-72609.region_Ga0438233_24_001	Ga0438233_24	Ga0438233_24 Chitinophaga sp. R-72609 : Ga0438233_24	NRPS	NRPS	0	0	1	0	0	0	0	0
Chitinophaga_R-72609.region_Ga0438233_30_001	Ga0438233_30	Ga0438233_30 Chitinophaga sp. R-72609 : Ga0438233_30	NRPS	NRPS	0	0	1	0	0	0	0	0
Chitinophaga_R-72609.region_Ga0438233_33_001	Ga0438233_33	Ga0438233_33 Chitinophaga sp. R-72609 : Ga0438233_33	NRPS	NRPS	0	0	1	0	0	0	0	0
Chitinophaga_R-72609.region_Ga0438233_34_001	Ga0438233_34	Ga0438233_34 Chitinophaga sp. R-72609 : Ga0438233_34	NRPS	NRPS	0	0	1	0	0	0	0	0
Chitinophaga_R-72609.region_Ga0438233_35_001	Ga0438233_35	Ga0438233_35 Chitinophaga sp. R-72609 : Ga0438233_35	NRPS	NRPS	0	0	1	0	0	0	0	0
Chitinophaga_R-72609.region_Ga0438233_40_001	Ga0438233_40	Ga0438233_40 Chitinophaga sp. R-72609 : Ga0438233_40	NRPS	NRPS	0	0	1	0	0	0	0	0
Chitinophaga_R-73072.region_Ga0418662_03_001	Ga0418662_03	Chitinophaga sp. R-73072 : Ga0418662_03	T3PKS	PKSother	0	1	0	0	0	0	0	0
Chitinophaga_R-73072.region_Ga0418662_03_002	Ga0418662_03	Chitinophaga sp. R-73072 : Ga0418662_03	terpene	Terpene	0	0	0	0	0	1	0	0
Chitinophaga_R-73072.region_Ga0418662_03_003	Ga0418662_03	Chitinophaga sp. R-73072 : Ga0418662_03	terpene	Terpene	0	0	0	0	0	1	0	0
Chitinophaga_R-73072.region_Ga0418662_03_004	Ga0418662_03	Chitinophaga sp. R-73072 : Ga0418662_03	NRPS	NRPS	0	0	1	0	0	0	0	0
Chitinophaga_R-73072.region_Ga0418662_04_001	Ga0418662_04	Chitinophaga sp. R-73072 : Ga0418662_04	arylpolyene.resorcinol	Others	0	0	0	0	0	0	0	1
Chitinophaga_R-73072.region_Ga0418662_05_001	Ga0418662_05	Chitinophaga sp. R-73072 : Ga0418662_05	T1PKS.NRPS	PKS-NRP_Hybrids	0	0	0	1	0	0	0	0
Chitinophaga_R-73072.region_Ga0418662_08_001	Ga0418662_08	Chitinophaga sp. R-73072 : Ga0418662_08	terpene	Terpene	0	0	0	0	0	1	0	0
Chitinophaga_R-73072.region_Ga0418662_09_001	Ga0418662_09	Chitinophaga sp. R-73072 : Ga0418662_09	NRPS	NRPS	0	0	1	0	0	0	0	0
Chitinophaga_R-73072.region_Ga0418662_10_001	Ga0418662_10	Chitinophaga sp. R-73072 : Ga0418662_10	lanthipeptide	RiPPs	0	0	0	0	1	0	0	0
Chitinophaga_R-73072.region_Ga0418662_10_002	Ga0418662_10	Chitinophaga sp. R-73072 : Ga0418662_10	terpene	Terpene	0	0	0	0	0	1	0	0
Chitinophaga_R-73072.region_Ga0418662_12_001	Ga0418662_12	Chitinophaga sp. R-73072 : Ga0418662_12	siderophore	Others	0	0	0	0	0	0	0	1
Chitinophaga_R-73072.region_Ga0418662_13_001	Ga0418662_13	Chitinophaga sp. R-73072 : Ga0418662_13	terpene	Terpene	0	0	0	0	0	1	0	0
Chitinophaga_R-73072.region_Ga0418662_15_001	Ga0418662_15	Chitinophaga sp. R-73072 : Ga0418662_15	NRPS	NRPS	0	0	1	0	0	0	0	0
Chitinophaga_R-73072.region_Ga0418662_18_001	Ga0418662_18	Chitinophaga sp. R-73072 : Ga0418662_18	arylpolyene	Others	0	0	0	0	0	0	0	1
Chitinophaga_R-73072.region_Ga0418662_20_001	Ga0418662_20	Chitinophaga sp. R-73072 : Ga0418662_20	bacteriocin	RiPPs	0	0	0	0	1	0	0	0
Chitinophaga_R-73072.region_Ga0418662_22_001	Ga0418662_22	Chitinophaga sp. R-73072 : Ga0418662_22	lanthipeptide.T1PKS.hglE-KS	Others	0	0	0	0	0	0	0	1
Chitinophaga_R-73072.region_Ga0418662_23_001	Ga0418662_23	Chitinophaga sp. R-73072 : Ga0418662_23	NRPS	NRPS	0	0	1	0	0	0	0	0
Chitinophaga_R-73072.region_Ga0418662_26_001	Ga0418662_26	Chitinophaga sp. R-73072 : Ga0418662_26	NRPS	NRPS	0	0	1	0	0	0	0	0
Chitinophaga_R-73072.region_Ga0418662_27_001	Ga0418662_27	Chitinophaga sp. R-73072 : Ga0418662_27	NRPS	NRPS	0	0	1	0	0	0	0	0
Chitinophaga_R-73072.region_Ga0418662_28_001	Ga0418662_28	Chitinophaga sp. R-73072 : Ga0418662_28	T1PKS.NRPS	PKS-NRP_Hybrids	0	0	0	1	0	0	0	0
Chitinophaga_R-73072.region_Ga0418662_30_001	Ga0418662_30	Chitinophaga sp. R-73072 : Ga0418662_30	NRPS	NRPS	0	0	1	0	0	0	0	0
Chitinophaga_R-73072.region_Ga0418662_31_001	Ga0418662_31	Chitinophaga sp. R-73072 : Ga0418662_31	NRPS	NRPS	0	0	1	0	0	0	0	0
Cohnella_R-74144.region_Ga0434940_017_001	Ga0434940_017	Cohnella sp. R-74144 : Ga0434940_017	lassopeptide	RiPPs	0	0	0	0	1	0	0	0
Cohnella_R-74144.region_Ga0434940_018_001	Ga0434940_018	Cohnella sp. R-74144 : Ga0434940_018	bacteriocin	RiPPs	0	0	0	0	1	0	0	0
Cohnella_R-74144.region_Ga0434940_023_001	Ga0434940_023	Cohnella sp. R-74144 : Ga0434940_023	terpene	Terpene	0	0	0	0	0	1	0	0
Cohnella_R-74144.region_Ga0434940_025_001	Ga0434940_025	Cohnella sp. R-74144 : Ga0434940_025	resorcinol	Others	0	0	0	0	0	0	0	1
Cohnella_R-74144.region_Ga0434940_055_001	Ga0434940_055	Cohnella sp. R-74144 : Ga0434940_055	bacteriocin	RiPPs	0	0	0	0	1	0	0	0
Domibacillus_R-71921.region_Ga0434973_09_001	Ga0434973_09	Domibacillus sp. R-71921 : Ga0434973_09	bacteriocin	RiPPs	0	0	0	0	1	0	0	0
Domibacillus_R-71921.region_Ga0434973_09_002	Ga0434973_09	Domibacillus sp. R-71921 : Ga0434973_09	bacteriocin	RiPPs	0	0	0	0	1	0	0	0
Domibacillus_R-71921.region_Ga0434973_13_001	Ga0434973_13	Domibacillus sp. R-71921 : Ga0434973_13	arylpolyene	Others	0	0	0	0	0	0	0	1
Domibacillus_R-71921.region_Ga0434973_21_001	Ga0434973_21	Domibacillus sp. R-71921 : Ga0434973_21	T3PKS	PKSother	0	1	0	0	0	0	0	0
Domibacillus_R-71921.region_Ga0434973_22_001	Ga0434973_22	Domibacillus sp. R-71921 : Ga0434973_22	siderophore	Others	0	0	0	0	0	0	0	1
Domibacillus_R-71929.region_Ga0434974_01_001	Ga0434974_01	Domibacillus sp. R-71929 : Ga0434974_01	siderophore	Others	0	0	0	0	0	0	0	1
Domibacillus_R-71929.region_Ga0434974_04_001	Ga0434974_04	Domibacillus sp. R-71929 : Ga0434974_04	bacteriocin	RiPPs	0	0	0	0	1	0	0	0
Domibacillus_R-71929.region_Ga0434974_10_001	Ga0434974_10	Domibacillus sp. R-71929 : Ga0434974_10	T3PKS	PKSother	0	1	0	0	0	0	0	0
Duganella_R-73148.region_Ga0415141_01_001	Ga0415141_01	Duganella sp. R-73148 : Ga0415141_01	bacteriocin	RiPPs	0	0	0	0	1	0	0	0
Duganella_R-73148.region_Ga0415141_04_001	Ga0415141_04	Duganella sp. R-73148 : Ga0415141_04	acyl_amino_acids	Others	0	0	0	0	0	0	0	1
Duganella_R-73148.region_Ga0415141_04_002	Ga0415141_04	Duganella sp. R-73148 : Ga0415141_04	terpene	Terpene	0	0	0	0	0	1	0	0
Duganella_R-73148.region_Ga0415141_06_001	Ga0415141_06	Duganella sp. R-73148 : Ga0415141_06	arylpolyene	Others	0	0	0	0	0	0	0	1
Duganella_R-73148.region_Ga0415141_08_001	Ga0415141_08	Duganella sp. R-73148 : Ga0415141_08	bacteriocin	RiPPs	0	0	0	0	1	0	0	0
Duganella_R-73148.region_Ga0415141_26_001	Ga0415141_26	Duganella sp. R-73148 : Ga0415141_26	siderophore	Others	0	0	0	0	0	0	0	1
Duganella_R-74557.region_Ga0434964_01_001	Ga0434964_01	Duganella sp. R-74557 : Ga0434964_01	arylpolyene	Others	0	0	0	0	0	0	0	1
Duganella_R-74557.region_Ga0434964_03_001	Ga0434964_03	Duganella sp. R-74557 : Ga0434964_03	terpene	Terpene	0	0	0	0	0	1	0	0
Duganella_R-74557.region_Ga0434964_10_001	Ga0434964_10	Duganella sp. R-74557 : Ga0434964_10	terpene	Terpene	0	0	0	0	0	1	0	0
Duganella_R-74557.region_Ga0434964_27_001	Ga0434964_27	Duganella sp. R-74557 : Ga0434964_27	bacteriocin	RiPPs	0	0	0	0	1	0	0	0
Duganella_R-74565.region_Ga0434965_03_001	Ga0434965_03	Duganella sp. R-74565 : Ga0434965_03	bacteriocin	RiPPs	0	0	0	0	1	0	0	0
Duganella_R-74565.region_Ga0434965_07_001	Ga0434965_07	Duganella sp. R-74565 : Ga0434965_07	bacteriocin	RiPPs	0	0	0	0	1	0	0	0
Duganella_R-74565.region_Ga0434965_10_001	Ga0434965_10	Duganella sp. R-74565 : Ga0434965_10	terpene	Terpene	0	0	0	0	0	1	0	0
Duganella_R-74565.region_Ga0434965_13_001	Ga0434965_13	Duganella sp. R-74565 : Ga0434965_13	acyl_amino_acids	Others	0	0	0	0	0	0	0	1
Duganella_R-74565.region_Ga0434965_14_001	Ga0434965_14	Duganella sp. R-74565 : Ga0434965_14	arylpolyene	Others	0	0	0	0	0	0	0	1
Duganella_R-74565.region_Ga0434965_32_001	Ga0434965_32	Duganella sp. R-74565 : Ga0434965_32	indole	Others	0	0	0	0	0	0	0	1
Duganella_R-74565.region_Ga0434965_38_001	Ga0434965_38	Duganella sp. R-74565 : Ga0434965_38	terpene	Terpene	0	0	0	0	0	1	0	0
Duganella_R-74565.region_Ga0434965_66_001	Ga0434965_66	Duganella sp. R-74565 : Ga0434965_66	terpene	Terpene	0	0	0	0	0	1	0	0
Duganella_R-74599.region_Ga0434966_01_001	Ga0434966_01	Duganella sp. R-74599 : Ga0434966_01	arylpolyene	Others	0	0	0	0	0	0	0	1
Duganella_R-74599.region_Ga0434966_02_001	Ga0434966_02	Duganella sp. R-74599 : Ga0434966_02	terpene	Terpene	0	0	0	0	0	1	0	0
Duganella_R-74599.region_Ga0434966_02_002	Ga0434966_02	Duganella sp. R-74599 : Ga0434966_02	thiopeptide	RiPPs	0	0	0	0	1	0	0	0
Duganella_R-74599.region_Ga0434966_05_001	Ga0434966_05	Duganella sp. R-74599 : Ga0434966_05	bacteriocin	RiPPs	0	0	0	0	1	0	0	0
Duganella_R-74599.region_Ga0434966_06_001	Ga0434966_06	Duganella sp. R-74599 : Ga0434966_06	cyanobactin	RiPPs	0	0	0	0	1	0	0	0
Duganella_R-74599.region_Ga0434966_07_001	Ga0434966_07	Duganella sp. R-74599 : Ga0434966_07	acyl_amino_acids	Others	0	0	0	0	0	0	0	1
Filimonas_R-72421.region_Ga0415392_02_001	Ga0415392_02	Filimonas sp. R-72421 : Ga0415392_02	terpene	Terpene	0	0	0	0	0	1	0	0
Filimonas_R-72421.region_Ga0415392_03_001	Ga0415392_03	Filimonas sp. R-72421 : Ga0415392_03	terpene	Terpene	0	0	0	0	0	1	0	0
Filimonas_R-72421.region_Ga0415392_05_001	Ga0415392_05	Filimonas sp. R-72421 : Ga0415392_05	acyl_amino_acids	Others	0	0	0	0	0	0	0	1
Flavobacterium_R-72247.region_Ga0434977_02_001	Ga0434977_02	Flavobacterium sp. R-72247 : Ga0434977_02	siderophore	Others	0	0	0	0	0	0	0	1
Flavobacterium_R-72247.region_Ga0434977_02_002	Ga0434977_02	Flavobacterium sp. R-72247 : Ga0434977_02	betalactone	Others	0	0	0	0	0	0	0	1
Flavobacterium_R-72247.region_Ga0434977_05_001	Ga0434977_05	Flavobacterium sp. R-72247 : Ga0434977_05	terpene	Terpene	0	0	0	0	0	1	0	0
Flavobacterium_R-72247.region_Ga0434977_05_002	Ga0434977_05	Flavobacterium sp. R-72247 : Ga0434977_05	arylpolyene	Others	0	0	0	0	0	0	0	1
Flavobacterium_R-72247.region_Ga0434977_06_001	Ga0434977_06	Flavobacterium sp. R-72247 : Ga0434977_06	lanthipeptide	RiPPs	0	0	0	0	1	0	0	0
Flavobacterium_R-72247.region_Ga0434977_08_001	Ga0434977_08	Flavobacterium sp. R-72247 : Ga0434977_08	T3PKS	PKSother	0	1	0	0	0	0	0	0
Flavobacterium_R-72247.region_Ga0434977_10_001	Ga0434977_10	Flavobacterium sp. R-72247 : Ga0434977_10	arylpolyene.resorcinol	Others	0	0	0	0	0	0	0	1
Flavobacterium_R-72247.region_Ga0434977_11_001	Ga0434977_11	Flavobacterium sp. R-72247 : Ga0434977_11	terpene	Terpene	0	0	0	0	0	1	0	0
Flavobacterium_R-74482.region_Ga0434978_01_001	Ga0434978_01	Flavobacterium sp. R-74482 : Ga0434978_01	siderophore	Others	0	0	0	0	0	0	0	1
Flavobacterium_R-74482.region_Ga0434978_01_002	Ga0434978_01	Flavobacterium sp. R-74482 : Ga0434978_01	betalactone	Others	0	0	0	0	0	0	0	1
Flavobacterium_R-74482.region_Ga0434978_01_003	Ga0434978_01	Flavobacterium sp. R-74482 : Ga0434978_01	T3PKS	PKSother	0	1	0	0	0	0	0	0
Flavobacterium_R-74482.region_Ga0434978_03_001	Ga0434978_03	Flavobacterium sp. R-74482 : Ga0434978_03	terpene	Terpene	0	0	0	0	0	1	0	0
Flavobacterium_R-74482.region_Ga0434978_05_001	Ga0434978_05	Flavobacterium sp. R-74482 : Ga0434978_05	T1PKS.NRPS	PKS-NRP_Hybrids	0	0	0	1	0	0	0	0
Flavobacterium_R-74482.region_Ga0434978_07_001	Ga0434978_07	Flavobacterium sp. R-74482 : Ga0434978_07	arylpolyene.resorcinol	Others	0	0	0	0	0	0	0	1
Flavobacterium_R-74482.region_Ga0434978_11_001	Ga0434978_11	Flavobacterium sp. R-74482 : Ga0434978_11	terpene	Terpene	0	0	0	0	0	1	0	0
Flavobacterium_R-74510.region_Ga0434979_06_001	Ga0434979_06	Flavobacterium sp. R-74510 : Ga0434979_06	terpene	Terpene	0	0	0	0	0	1	0	0
Flavobacterium_R-74510.region_Ga0434979_09_001	Ga0434979_09	Flavobacterium sp. R-74510 : Ga0434979_09	betalactone	Others	0	0	0	0	0	0	0	1
Flavobacterium_R-74510.region_Ga0434979_11_001	Ga0434979_11	Flavobacterium sp. R-74510 : Ga0434979_11	arylpolyene.resorcinol	Others	0	0	0	0	0	0	0	1
Flavobacterium_R-74510.region_Ga0434979_11_002	Ga0434979_11	Flavobacterium sp. R-74510 : Ga0434979_11	lanthipeptide	RiPPs	0	0	0	0	1	0	0	0
Flavobacterium_R-74510.region_Ga0434979_12_001	Ga0434979_12	Flavobacterium sp. R-74510 : Ga0434979_12	siderophore	Others	0	0	0	0	0	0	0	1
Flavobacterium_R-74510.region_Ga0434979_18_001	Ga0434979_18	Flavobacterium sp. R-74510 : Ga0434979_18	terpene	Terpene	0	0	0	0	0	1	0	0
Flavobacterium_R-74510.region_Ga0434979_21_001	Ga0434979_21	Flavobacterium sp. R-74510 : Ga0434979_21	T3PKS	PKSother	0	1	0	0	0	0	0	0
Inquilinus_R-72501.region_Ga0415641_047_001	Ga0415641_047	Inquilinus sp. R-72501 v. 2 : Ga0415641_047	phosphonate.terpene	Others	0	0	0	0	0	0	0	1
Inquilinus_R-72501.region_Ga0415641_062_001	Ga0415641_062	Inquilinus sp. R-72501 v. 2 : Ga0415641_062	T3PKS	PKSother	0	1	0	0	0	0	0	0
Inquilinus_R-72501.region_Ga0415641_091_001	Ga0415641_091	Inquilinus sp. R-72501 v. 2 : Ga0415641_091	NRPS	NRPS	0	0	1	0	0	0	0	0
Inquilinus_R-72501.region_Ga0415641_113_001	Ga0415641_113	Inquilinus sp. R-72501 v. 2 : Ga0415641_113	terpene	Terpene	0	0	0	0	0	1	0	0
Inquilinus_R-72501.region_Ga0415641_168_001	Ga0415641_168	Inquilinus sp. R-72501 v. 2 : Ga0415641_168	NRPS	NRPS	0	0	1	0	0	0	0	0
Inquilinus_R-72501.region_Ga0415641_169_001	Ga0415641_169	Inquilinus sp. R-72501 v. 2 : Ga0415641_169	NRPS	NRPS	0	0	1	0	0	0	0	0
Inquilinus_R-72501.region_Ga0415641_171_001	Ga0415641_171	Inquilinus sp. R-72501 v. 2 : Ga0415641_171	NRPS	NRPS	0	0	1	0	0	0	0	0
Janthinobacterium_R-74502.region_Ga0434963_03_001	Ga0434963_03	Janthinobacterium sp. R-74502 : Ga0434963_03	bacteriocin	RiPPs	0	0	0	0	1	0	0	0
Janthinobacterium_R-74502.region_Ga0434963_04_001	Ga0434963_04	Janthinobacterium sp. R-74502 : Ga0434963_04	bacteriocin	RiPPs	0	0	0	0	1	0	0	0
Janthinobacterium_R-74502.region_Ga0434963_05_001	Ga0434963_05	Janthinobacterium sp. R-74502 : Ga0434963_05	indole	Others	0	0	0	0	0	0	0	1
Janthinobacterium_R-74502.region_Ga0434963_05_002	Ga0434963_05	Janthinobacterium sp. R-74502 : Ga0434963_05	bacteriocin	RiPPs	0	0	0	0	1	0	0	0
Janthinobacterium_R-74502.region_Ga0434963_05_003	Ga0434963_05	Janthinobacterium sp. R-74502 : Ga0434963_05	acyl_amino_acids	Others	0	0	0	0	0	0	0	1
Janthinobacterium_R-74502.region_Ga0434963_07_001	Ga0434963_07	Janthinobacterium sp. R-74502 : Ga0434963_07	terpene	Terpene	0	0	0	0	0	1	0	0
Janthinobacterium_R-74502.region_Ga0434963_11_001	Ga0434963_11	Janthinobacterium sp. R-74502 : Ga0434963_11	arylpolyene	Others	0	0	0	0	0	0	0	1
Kocuria_R-72562.region_Ga0435236_09_001	Ga0435236_09	Kocuria sp. R-72562 : Ga0435236_09	T3PKS	PKSother	0	1	0	0	0	0	0	0
Kocuria_R-72562.region_Ga0435236_20_001	Ga0435236_20	Kocuria sp. R-72562 : Ga0435236_20	siderophore	Others	0	0	0	0	0	0	0	1
Kocuria_R-72562.region_Ga0435236_29_001	Ga0435236_29	Kocuria sp. R-72562 : Ga0435236_29	terpene	Terpene	0	0	0	0	0	1	0	0
Luteibacter_R-72151.region_Ga0415396_01_001	Ga0415396_01	Luteibacter sp. R-72151 : Ga0415396_01	NRPS	NRPS	0	0	1	0	0	0	0	0
Luteibacter_R-72151.region_Ga0415396_02_001	Ga0415396_02	Luteibacter sp. R-72151 : Ga0415396_02	arylpolyene	Others	0	0	0	0	0	0	0	1
Luteibacter_R-72151.region_Ga0415396_02_002	Ga0415396_02	Luteibacter sp. R-72151 : Ga0415396_02	lanthipeptide	RiPPs	0	0	0	0	1	0	0	0
Luteibacter_R-72151.region_Ga0415396_03_001	Ga0415396_03	Luteibacter sp. R-72151 : Ga0415396_03	T1PKS.NRPS	PKS-NRP_Hybrids	0	0	0	1	0	0	0	0
Luteibacter_R-72151.region_Ga0415396_03_002	Ga0415396_03	Luteibacter sp. R-72151 : Ga0415396_03	transAT-PKS.NRPS	PKS-NRP_Hybrids	0	0	0	1	0	0	0	0
Luteibacter_R-72151.region_Ga0415396_03_003	Ga0415396_03	Luteibacter sp. R-72151 : Ga0415396_03	T1PKS	PKSI	1	0	0	0	0	0	0	0
Luteibacter_R-72151.region_Ga0415396_04_001	Ga0415396_04	Luteibacter sp. R-72151 : Ga0415396_04	lanthipeptide.NRPS	Others	0	0	0	0	0	0	0	1
Luteibacter_R-72151.region_Ga0415396_04_002	Ga0415396_04	Luteibacter sp. R-72151 : Ga0415396_04	T1PKS.NRPS	PKS-NRP_Hybrids	0	0	0	1	0	0	0	0
Luteibacter_R-72151.region_Ga0415396_07_001	Ga0415396_07	Luteibacter sp. R-72151 : Ga0415396_07	siderophore	Others	0	0	0	0	0	0	0	1
Luteibacter_R-72151.region_Ga0415396_08_001	Ga0415396_08	Luteibacter sp. R-72151 : Ga0415396_08	arylpolyene	Others	0	0	0	0	0	0	0	1
Luteibacter_R-72151.region_Ga0415396_20_001	Ga0415396_20	Luteibacter sp. R-72151 : Ga0415396_20	T1PKS	PKSI	1	0	0	0	0	0	0	0
Luteibacter_R-73110.region_Ga0415397_01_001	Ga0415397_01	Luteibacter sp. R-73110 : Ga0415397_01	T1PKS.NRPS	PKS-NRP_Hybrids	0	0	0	1	0	0	0	0
Luteibacter_R-73110.region_Ga0415397_01_002	Ga0415397_01	Luteibacter sp. R-73110 : Ga0415397_01	arylpolyene	Others	0	0	0	0	0	0	0	1
Luteibacter_R-73110.region_Ga0415397_01_003	Ga0415397_01	Luteibacter sp. R-73110 : Ga0415397_01	lanthipeptide	RiPPs	0	0	0	0	1	0	0	0
Luteibacter_R-73110.region_Ga0415397_01_004	Ga0415397_01	Luteibacter sp. R-73110 : Ga0415397_01	bacteriocin	RiPPs	0	0	0	0	1	0	0	0
Luteibacter_R-73110.region_Ga0415397_01_005	Ga0415397_01	Luteibacter sp. R-73110 : Ga0415397_01	arylpolyene	Others	0	0	0	0	0	0	0	1
Luteibacter_R-73110.region_Ga0415397_01_006	Ga0415397_01	Luteibacter sp. R-73110 : Ga0415397_01	lanthipeptide	RiPPs	0	0	0	0	1	0	0	0
Luteibacter_R-73110.region_Ga0415397_01_007	Ga0415397_01	Luteibacter sp. R-73110 : Ga0415397_01	lanthipeptide	RiPPs	0	0	0	0	1	0	0	0
Lysinimonas_R-73066.region_Ga0435239_022_001	Ga0435239_022	Lysinimonas sp. R-73066 : Ga0435239_022	terpene	Terpene	0	0	0	0	0	1	0	0
Lysinimonas_R-73066.region_Ga0435239_035_001	Ga0435239_035	Lysinimonas sp. R-73066 : Ga0435239_035	T3PKS	PKSother	0	1	0	0	0	0	0	0
Methylobacterium_R-72139.region_Ga0415139_01_001	Ga0415139_01	Methylobacterium sp. R-72139 : Ga0415139_01	terpene	Terpene	0	0	0	0	0	1	0	0
Methylobacterium_R-72139.region_Ga0415139_06_001	Ga0415139_06	Methylobacterium sp. R-72139 : Ga0415139_06	T1PKS	PKSI	1	0	0	0	0	0	0	0
Methylobacterium_R-72139.region_Ga0415139_08_001	Ga0415139_08	Methylobacterium sp. R-72139 : Ga0415139_08	terpene	Terpene	0	0	0	0	0	1	0	0
Methylobacterium_R-72139.region_Ga0415139_10_001	Ga0415139_10	Methylobacterium sp. R-72139 : Ga0415139_10	terpene	Terpene	0	0	0	0	0	1	0	0
Methylobacterium_R-72139.region_Ga0415139_13_001	Ga0415139_13	Methylobacterium sp. R-72139 : Ga0415139_13	hserlactone	Others	0	0	0	0	0	0	0	1
Methylobacterium_R-72139.region_Ga0415139_26_001	Ga0415139_26	Methylobacterium sp. R-72139 : Ga0415139_26	T1PKS	PKSI	1	0	0	0	0	0	0	0
Methylobacterium_R-72139.region_Ga0415139_33_001	Ga0415139_33	Methylobacterium sp. R-72139 : Ga0415139_33	arylpolyene	Others	0	0	0	0	0	0	0	1
Methylobacterium_R-72139.region_Ga0415139_44_001	Ga0415139_44	Methylobacterium sp. R-72139 : Ga0415139_44	NRPS	NRPS	0	0	1	0	0	0	0	0
Methylopila_R-72369.region_Ga0415138_014_001	Ga0415138_014	Methylopila sp. R-72369 : Ga0415138_014	NRPS	NRPS	0	0	1	0	0	0	0	0
Methylopila_R-72369.region_Ga0415138_053_001	Ga0415138_053	Methylopila sp. R-72369 : Ga0415138_053	NAGGN	Others	0	0	0	0	0	0	0	1
Methylopila_R-72369.region_Ga0415138_156_001	Ga0415138_156	Methylopila sp. R-72369 : Ga0415138_156	terpene	Terpene	0	0	0	0	0	1	0	0
Microbacterium_R-72113.region_Ga0435234_01_001	Ga0435234_01	Microbacterium sp. R-72113 : Ga0435234_01	T3PKS	PKSother	0	1	0	0	0	0	0	0
Microbacterium_R-72113.region_Ga0435234_02_001	Ga0435234_02	Microbacterium sp. R-72113 : Ga0435234_02	betalactone	Others	0	0	0	0	0	0	0	1
Microbacterium_R-72113.region_Ga0435234_04_001	Ga0435234_04	Microbacterium sp. R-72113 : Ga0435234_04	linaridin	RiPPs	0	0	0	0	1	0	0	0
Microbacterium_R-72113.region_Ga0435234_06_001	Ga0435234_06	Microbacterium sp. R-72113 : Ga0435234_06	terpene	Terpene	0	0	0	0	0	1	0	0
Microbacterium_R-72113.region_Ga0435234_09_001	Ga0435234_09	Microbacterium sp. R-72113 : Ga0435234_09	lanthipeptide	RiPPs	0	0	0	0	1	0	0	0
Microbacterium_R-72113.region_Ga0435234_13_001	Ga0435234_13	Microbacterium sp. R-72113 : Ga0435234_13	T3PKS	PKSother	0	1	0	0	0	0	0	0
Microbacterium_R-72356.region_Ga0435235_01_001	Ga0435235_01	Microbacterium sp. R-72356 : Ga0435235_01	thiopeptide	RiPPs	0	0	0	0	1	0	0	0
Microbacterium_R-72356.region_Ga0435235_01_002	Ga0435235_01	Microbacterium sp. R-72356 : Ga0435235_01	betalactone.T3PKS	Others	0	0	0	0	0	0	0	1
Microbacterium_R-72356.region_Ga0435235_03_001	Ga0435235_03	Microbacterium sp. R-72356 : Ga0435235_03	terpene	Terpene	0	0	0	0	0	1	0	0
Micrococcus_R-73081.region_Ga0434981_004_001	Ga0434981_004	Micrococcus sp. R-73081 : Ga0434981_004	ectoine	Others	0	0	0	0	0	0	0	1
Micrococcus_R-73081.region_Ga0434981_059_001	Ga0434981_059	Micrococcus sp. R-73081 : Ga0434981_059	betalactone	Others	0	0	0	0	0	0	0	1
Micrococcus_R-73081.region_Ga0434981_072_001	Ga0434981_072	Micrococcus sp. R-73081 : Ga0434981_072	siderophore	Others	0	0	0	0	0	0	0	1
Micrococcus_R-73081.region_Ga0434981_095_001	Ga0434981_095	Micrococcus sp. R-73081 : Ga0434981_095	terpene	Terpene	0	0	0	0	0	1	0	0
Micrococcus_R-74225.region_Ga0434941_017_001	Ga0434941_017	Micrococcus sp. R-74225 : Ga0434941_017	terpene	Terpene	0	0	0	0	0	1	0	0
Micrococcus_R-74225.region_Ga0434941_023_001	Ga0434941_023	Micrococcus sp. R-74225 : Ga0434941_023	ectoine	Others	0	0	0	0	0	0	0	1
Micrococcus_R-74225.region_Ga0434941_047_001	Ga0434941_047	Micrococcus sp. R-74225 : Ga0434941_047	betalactone	Others	0	0	0	0	0	0	0	1
Micrococcus_R-74225.region_Ga0434941_086_001	Ga0434941_086	Micrococcus sp. R-74225 : Ga0434941_086	siderophore	Others	0	0	0	0	0	0	0	1
Micromonospora_R-74116.region_Ga0434949_001_001	Ga0434949_001	Micromonospora sp. R-74116 : Ga0434949_001	lanthipeptide	RiPPs	0	0	0	0	1	0	0	0
Micromonospora_R-74116.region_Ga0434949_013_001	Ga0434949_013	Micromonospora sp. R-74116 : Ga0434949_013	head_to_tail	RiPPs	0	0	0	0	1	0	0	0
Micromonospora_R-74116.region_Ga0434949_014_001	Ga0434949_014	Micromonospora sp. R-74116 : Ga0434949_014	T1PKS.NRPS	PKS-NRP_Hybrids	0	0	0	1	0	0	0	0
Micromonospora_R-74116.region_Ga0434949_015_001	Ga0434949_015	Micromonospora sp. R-74116 : Ga0434949_015	terpene	Terpene	0	0	0	0	0	1	0	0
Micromonospora_R-74116.region_Ga0434949_019_001	Ga0434949_019	Micromonospora sp. R-74116 : Ga0434949_019	bacteriocin	RiPPs	0	0	0	0	1	0	0	0
Micromonospora_R-74116.region_Ga0434949_022_001	Ga0434949_022	Micromonospora sp. R-74116 : Ga0434949_022	terpene	Terpene	0	0	0	0	0	1	0	0
Micromonospora_R-74116.region_Ga0434949_034_001	Ga0434949_034	Micromonospora sp. R-74116 : Ga0434949_034	T2PKS.siderophore	Others	0	0	0	0	0	0	0	1
Micromonospora_R-74116.region_Ga0434949_041_001	Ga0434949_041	Micromonospora sp. R-74116 : Ga0434949_041	bacteriocin	RiPPs	0	0	0	0	1	0	0	0
Micromonospora_R-74116.region_Ga0434949_059_001	Ga0434949_059	Micromonospora sp. R-74116 : Ga0434949_059	siderophore	Others	0	0	0	0	0	0	0	1
Micromonospora_R-74116.region_Ga0434949_060_001	Ga0434949_060	Micromonospora sp. R-74116 : Ga0434949_060	T2PKS	PKSother	0	1	0	0	0	0	0	0
Micromonospora_R-74116.region_Ga0434949_082_001	Ga0434949_082	Micromonospora sp. R-74116 : Ga0434949_082	T1PKS.NRPS	PKS-NRP_Hybrids	0	0	0	1	0	0	0	0
Micromonospora_R-74116.region_Ga0434949_102_001	Ga0434949_102	Micromonospora sp. R-74116 : Ga0434949_102	terpene	Terpene	0	0	0	0	0	1	0	0
Micromonospora_R-74116.region_Ga0434949_127_001	Ga0434949_127	Micromonospora sp. R-74116 : Ga0434949_127	T3PKS	PKSother	0	1	0	0	0	0	0	0
Micromonospora_R-74116.region_Ga0434949_129_001	Ga0434949_129	Micromonospora sp. R-74116 : Ga0434949_129	terpene	Terpene	0	0	0	0	0	1	0	0
Micromonospora_R-75348.region_Ga0435233_005_001	Ga0435233_005	Micromonospora sp. R-75348 : Ga0435233_005	siderophore	Others	0	0	0	0	0	0	0	1
Micromonospora_R-75348.region_Ga0435233_008_001	Ga0435233_008	Micromonospora sp. R-75348 : Ga0435233_008	terpene	Terpene	0	0	0	0	0	1	0	0
Micromonospora_R-75348.region_Ga0435233_014_001	Ga0435233_014	Micromonospora sp. R-75348 : Ga0435233_014	lanthipeptide	RiPPs	0	0	0	0	1	0	0	0
Micromonospora_R-75348.region_Ga0435233_025_001	Ga0435233_025	Micromonospora sp. R-75348 : Ga0435233_025	siderophore	Others	0	0	0	0	0	0	0	1
Micromonospora_R-75348.region_Ga0435233_043_001	Ga0435233_043	Micromonospora sp. R-75348 : Ga0435233_043	terpene	Terpene	0	0	0	0	0	1	0	0
Micromonospora_R-75348.region_Ga0435233_055_001	Ga0435233_055	Micromonospora sp. R-75348 : Ga0435233_055	terpene	Terpene	0	0	0	0	0	1	0	0
Micromonospora_R-75348.region_Ga0435233_092_001	Ga0435233_092	Micromonospora sp. R-75348 : Ga0435233_092	T2PKS	PKSother	0	1	0	0	0	0	0	0
Micromonospora_R-75348.region_Ga0435233_110_001	Ga0435233_110	Micromonospora sp. R-75348 : Ga0435233_110	bacteriocin	RiPPs	0	0	0	0	1	0	0	0
Micromonospora_R-75348.region_Ga0435233_130_001	Ga0435233_130	Micromonospora sp. R-75348 : Ga0435233_130	terpene	Terpene	0	0	0	0	0	1	0	0
Micromonospora_R-75348.region_Ga0435233_134_001	Ga0435233_134	Micromonospora sp. R-75348 : Ga0435233_134	NRPS	NRPS	0	0	1	0	0	0	0	0
Micromonospora_R-75348.region_Ga0435233_143_001	Ga0435233_143	Micromonospora sp. R-75348 : Ga0435233_143	T3PKS	PKSother	0	1	0	0	0	0	0	0
Micromonospora_R-75348.region_Ga0435233_235_001	Ga0435233_235	Micromonospora sp. R-75348 : Ga0435233_235	T1PKS	PKSI	1	0	0	0	0	0	0	0
Mycolicibacterium_R-73050.region_Ga0435241_001_001	Ga0435241_001	Mycolicibacterium sp. R-73050 : Ga0435241_001	T1PKS.NRPS	PKS-NRP_Hybrids	0	0	0	1	0	0	0	0
Mycolicibacterium_R-73050.region_Ga0435241_012_001	Ga0435241_012	Mycolicibacterium sp. R-73050 : Ga0435241_012	T3PKS	PKSother	0	1	0	0	0	0	0	0
Mycolicibacterium_R-73050.region_Ga0435241_018_001	Ga0435241_018	Mycolicibacterium sp. R-73050 : Ga0435241_018	T1PKS.NRPS	PKS-NRP_Hybrids	0	0	0	1	0	0	0	0
Mycolicibacterium_R-73050.region_Ga0435241_026_001	Ga0435241_026	Mycolicibacterium sp. R-73050 : Ga0435241_026	bacteriocin	RiPPs	0	0	0	0	1	0	0	0
Mycolicibacterium_R-73050.region_Ga0435241_030_001	Ga0435241_030	Mycolicibacterium sp. R-73050 : Ga0435241_030	NRPS	NRPS	0	0	1	0	0	0	0	0
Mycolicibacterium_R-73050.region_Ga0435241_031_001	Ga0435241_031	Mycolicibacterium sp. R-73050 : Ga0435241_031	T1PKS	PKSI	1	0	0	0	0	0	0	0
Mycolicibacterium_R-73050.region_Ga0435241_042_001	Ga0435241_042	Mycolicibacterium sp. R-73050 : Ga0435241_042	betalactone	Others	0	0	0	0	0	0	0	1
Mycolicibacterium_R-73050.region_Ga0435241_043_001	Ga0435241_043	Mycolicibacterium sp. R-73050 : Ga0435241_043	NRPS	NRPS	0	0	1	0	0	0	0	0
Mycolicibacterium_R-73050.region_Ga0435241_067_001	Ga0435241_067	Mycolicibacterium sp. R-73050 : Ga0435241_067	NRPS	NRPS	0	0	1	0	0	0	0	0
Mycolicibacterium_R-73050.region_Ga0435241_070_001	Ga0435241_070	Mycolicibacterium sp. R-73050 : Ga0435241_070	terpene	Terpene	0	0	0	0	0	1	0	0
Mycolicibacterium_R-73050.region_Ga0435241_071_001	Ga0435241_071	Mycolicibacterium sp. R-73050 : Ga0435241_071	butyrolactone.T1PKS	Others	0	0	0	0	0	0	0	1
Mycolicibacterium_R-73050.region_Ga0435241_093_001	Ga0435241_093	Mycolicibacterium sp. R-73050 : Ga0435241_093	T1PKS.NRPS	PKS-NRP_Hybrids	0	0	0	1	0	0	0	0
Mycolicibacterium_R-73050.region_Ga0435241_113_001	Ga0435241_113	Mycolicibacterium sp. R-73050 : Ga0435241_113	T3PKS	PKSother	0	1	0	0	0	0	0	0
Mycolicibacterium_R-73050.region_Ga0435241_117_001	Ga0435241_117	Mycolicibacterium sp. R-73050 : Ga0435241_117	arylpolyene	Others	0	0	0	0	0	0	0	1
Neorhizobium_R-72160.region_Ga0434960_01_001	Ga0434960_01	Neorhizobium sp. R-72160 : Ga0434960_01	T1PKS	PKSI	1	0	0	0	0	0	0	0
Neorhizobium_R-72160.region_Ga0434960_03_001	Ga0434960_03	Neorhizobium sp. R-72160 : Ga0434960_03	NRPS	NRPS	0	0	1	0	0	0	0	0
Neorhizobium_R-72160.region_Ga0434960_03_002	Ga0434960_03	Neorhizobium sp. R-72160 : Ga0434960_03	hserlactone	Others	0	0	0	0	0	0	0	1
Neorhizobium_R-72160.region_Ga0434960_03_003	Ga0434960_03	Neorhizobium sp. R-72160 : Ga0434960_03	hserlactone	Others	0	0	0	0	0	0	0	1
Neorhizobium_R-72160.region_Ga0434960_08_001	Ga0434960_08	Neorhizobium sp. R-72160 : Ga0434960_08	arylpolyene	Others	0	0	0	0	0	0	0	1
Neorhizobium_R-72160.region_Ga0434960_08_002	Ga0434960_08	Neorhizobium sp. R-72160 : Ga0434960_08	terpene	Terpene	0	0	0	0	0	1	0	0
Neorhizobium_R-72160.region_Ga0434960_11_001	Ga0434960_11	Neorhizobium sp. R-72160 : Ga0434960_11	TfuA-related	RiPPs	0	0	0	0	1	0	0	0
Neorhizobium_R-72160.region_Ga0434960_25_001	Ga0434960_25	Neorhizobium sp. R-72160 : Ga0434960_25	hserlactone	Others	0	0	0	0	0	0	0	1
Nocardioides_R-74106.region_Ga0434948_015_001	Ga0434948_015	Nocardioides sp. R-74106 : Ga0434948_015	NRPS	NRPS	0	0	1	0	0	0	0	0
Nocardioides_R-74106.region_Ga0434948_044_001	Ga0434948_044	Nocardioides sp. R-74106 : Ga0434948_044	T3PKS	PKSother	0	1	0	0	0	0	0	0
Nocardioides_R-74106.region_Ga0434948_191_001	Ga0434948_191	Nocardioides sp. R-74106 : Ga0434948_191	terpene	Terpene	0	0	0	0	0	1	0	0
Olivibacter_R-72191.region_Ga0415393_01_001	Ga0415393_01	Olivibacter sp. R-72191 : Ga0415393_01	terpene	Terpene	0	0	0	0	0	1	0	0
Olivibacter_R-72191.region_Ga0415393_01_002	Ga0415393_01	Olivibacter sp. R-72191 : Ga0415393_01	bacteriocin	RiPPs	0	0	0	0	1	0	0	0
Olivibacter_R-72191.region_Ga0415393_01_003	Ga0415393_01	Olivibacter sp. R-72191 : Ga0415393_01	transAT-PKS.terpene	Others	0	0	0	0	0	0	0	1
Olivibacter_R-72191.region_Ga0415393_01_004	Ga0415393_01	Olivibacter sp. R-72191 : Ga0415393_01	siderophore	Others	0	0	0	0	0	0	0	1
Olivibacter_R-72191.region_Ga0415393_04_001	Ga0415393_04	Olivibacter sp. R-72191 : Ga0415393_04	T1PKS.hglE-KS	PKSother	0	1	0	0	0	0	0	0
Olivibacter_R-72191.region_Ga0415393_04_002	Ga0415393_04	Olivibacter sp. R-72191 : Ga0415393_04	microviridin	RiPPs	0	0	0	0	1	0	0	0
Olivibacter_R-72191.region_Ga0415393_07_001	Ga0415393_07	Olivibacter sp. R-72191 : Ga0415393_07	bacteriocin	RiPPs	0	0	0	0	1	0	0	0
Olivibacter_R-72191.region_Ga0415393_08_001	Ga0415393_08	Olivibacter sp. R-72191 : Ga0415393_08	NRPS	NRPS	0	0	1	0	0	0	0	0
Olivibacter_R-72191.region_Ga0415393_15_001	Ga0415393_15	Olivibacter sp. R-72191 : Ga0415393_15	terpene	Terpene	0	0	0	0	0	1	0	0
Olivibacter_R-72191.region_Ga0415393_19_001	Ga0415393_19	Olivibacter sp. R-72191 : Ga0415393_19	terpene	Terpene	0	0	0	0	0	1	0	0
Paenarthrobacter_R-74611.region_Ga0435240_01_001	Ga0435240_01	Paenarthrobacter sp. R-74611 : Ga0435240_01	ladderane	Others	0	0	0	0	0	0	0	1
Paenarthrobacter_R-74611.region_Ga0435240_04_001	Ga0435240_04	Paenarthrobacter sp. R-74611 : Ga0435240_04	T3PKS	PKSother	0	1	0	0	0	0	0	0
Paenarthrobacter_R-74611.region_Ga0435240_08_001	Ga0435240_08	Paenarthrobacter sp. R-74611 : Ga0435240_08	terpene	Terpene	0	0	0	0	0	1	0	0
Paenarthrobacter_R-74611.region_Ga0435240_08_002	Ga0435240_08	Paenarthrobacter sp. R-74611 : Ga0435240_08	siderophore	Others	0	0	0	0	0	0	0	1
Paenarthrobacter_R-74611.region_Ga0435240_11_001	Ga0435240_11	Paenarthrobacter sp. R-74611 : Ga0435240_11	furan	Others	0	0	0	0	0	0	0	1
Paenarthrobacter_R-74611.region_Ga0435240_18_001	Ga0435240_18	Paenarthrobacter sp. R-74611 : Ga0435240_18	betalactone	Others	0	0	0	0	0	0	0	1
Paenibacillus_R-72005.region_Ga0438235_04_001	Ga0438235_04	Ga0438235_04 Paenibacillus sp. R-72005 : Ga0438235_04	terpene	Terpene	0	0	0	0	0	1	0	0
Paenibacillus_R-72005.region_Ga0438235_06_001	Ga0438235_06	Ga0438235_06 Paenibacillus sp. R-72005 : Ga0438235_06	terpene	Terpene	0	0	0	0	0	1	0	0
Paenibacillus_R-72005.region_Ga0438235_07_001	Ga0438235_07	Ga0438235_07 Paenibacillus sp. R-72005 : Ga0438235_07	T3PKS	PKSother	0	1	0	0	0	0	0	0
Paenibacillus_R-72005.region_Ga0438235_10_001	Ga0438235_10	Ga0438235_10 Paenibacillus sp. R-72005 : Ga0438235_10	ectoine	Others	0	0	0	0	0	0	0	1
Paenibacillus_R-72005.region_Ga0438235_11_001	Ga0438235_11	Ga0438235_11 Paenibacillus sp. R-72005 : Ga0438235_11	bacteriocin.LAP	RiPPs	0	0	0	0	1	0	0	0
Paenibacillus_R-72005.region_Ga0438235_25_001	Ga0438235_25	Ga0438235_25 Paenibacillus sp. R-72005 : Ga0438235_25	terpene	Terpene	0	0	0	0	0	1	0	0
Paenibacillus_R-72005.region_Ga0438235_28_001	Ga0438235_28	Ga0438235_28 Paenibacillus sp. R-72005 : Ga0438235_28	bacteriocin	RiPPs	0	0	0	0	1	0	0	0
Paenibacillus_R-74130.region_Ga0434937_02_001	Ga0434937_02	Paenibacillus sp. R-74130 : Ga0434937_02	T3PKS	PKSother	0	1	0	0	0	0	0	0
Paenibacillus_R-74130.region_Ga0434937_03_001	Ga0434937_03	Paenibacillus sp. R-74130 : Ga0434937_03	lassopeptide	RiPPs	0	0	0	0	1	0	0	0
Paenibacillus_R-74130.region_Ga0434937_04_001	Ga0434937_04	Paenibacillus sp. R-74130 : Ga0434937_04	bacteriocin	RiPPs	0	0	0	0	1	0	0	0
Paenibacillus_R-74130.region_Ga0434937_09_001	Ga0434937_09	Paenibacillus sp. R-74130 : Ga0434937_09	NRPS	NRPS	0	0	1	0	0	0	0	0
Paenibacillus_R-74130.region_Ga0434937_09_002	Ga0434937_09	Paenibacillus sp. R-74130 : Ga0434937_09	terpene	Terpene	0	0	0	0	0	1	0	0
Paenibacillus_R-74130.region_Ga0434937_13_001	Ga0434937_13	Paenibacillus sp. R-74130 : Ga0434937_13	bacteriocin	RiPPs	0	0	0	0	1	0	0	0
Paenibacillus_R-74130.region_Ga0434937_14_001	Ga0434937_14	Paenibacillus sp. R-74130 : Ga0434937_14	resorcinol	Others	0	0	0	0	0	0	0	1
Paenibacillus_R-74130.region_Ga0434937_15_001	Ga0434937_15	Paenibacillus sp. R-74130 : Ga0434937_15	bacteriocin	RiPPs	0	0	0	0	1	0	0	0
Paenibacillus_R-74131.region_Ga0438236_01_001	Ga0438236_01	Ga0438236_01 Paenibacillus sp. R-74131 : Ga0438236_01	NRPS	NRPS	0	0	1	0	0	0	0	0
Paenibacillus_R-74131.region_Ga0438236_03_001	Ga0438236_03	Ga0438236_03 Paenibacillus sp. R-74131 : Ga0438236_03	transAT-PKS.NRPS	PKS-NRP_Hybrids	0	0	0	1	0	0	0	0
Paenibacillus_R-74131.region_Ga0438236_04_001	Ga0438236_04	Ga0438236_04 Paenibacillus sp. R-74131 : Ga0438236_04	terpene	Terpene	0	0	0	0	0	1	0	0
Paenibacillus_R-74131.region_Ga0438236_04_002	Ga0438236_04	Ga0438236_04 Paenibacillus sp. R-74131 : Ga0438236_04	transAT-PKS.NRPS	PKS-NRP_Hybrids	0	0	0	1	0	0	0	0
Paenibacillus_R-74131.region_Ga0438236_16_001	Ga0438236_16	Ga0438236_16 Paenibacillus sp. R-74131 : Ga0438236_16	ladderane	Others	0	0	0	0	0	0	0	1
Paenibacillus_R-74131.region_Ga0438236_25_001	Ga0438236_25	Ga0438236_25 Paenibacillus sp. R-74131 : Ga0438236_25	lassopeptide	RiPPs	0	0	0	0	1	0	0	0
Paenibacillus_R-74131.region_Ga0438236_31_001	Ga0438236_31	Ga0438236_31 Paenibacillus sp. R-74131 : Ga0438236_31	siderophore	Others	0	0	0	0	0	0	0	1
Paenibacillus_R-74131.region_Ga0438236_62_001	Ga0438236_62	Ga0438236_62 Paenibacillus sp. R-74131 : Ga0438236_62	terpene	Terpene	0	0	0	0	0	1	0	0
Paenibacillus_R-74146.region_Ga0438237_001_001	Ga0438237_001	Ga0438237_001 Paenibacillus sp. R-74146 : Ga0438237_001	phosphonate.T1PKS.NRPS	Others	0	0	0	0	0	0	0	1
Paenibacillus_R-74146.region_Ga0438237_001_002	Ga0438237_001	Ga0438237_001 Paenibacillus sp. R-74146 : Ga0438237_001	amglyccycl	Saccharides	0	0	0	0	0	0	1	0
Paenibacillus_R-74146.region_Ga0438237_001_003	Ga0438237_001	Ga0438237_001 Paenibacillus sp. R-74146 : Ga0438237_001	NRPS	NRPS	0	0	1	0	0	0	0	0
Paenibacillus_R-74146.region_Ga0438237_005_001	Ga0438237_005	Ga0438237_005 Paenibacillus sp. R-74146 : Ga0438237_005	NRPS	NRPS	0	0	1	0	0	0	0	0
Paenibacillus_R-74146.region_Ga0438237_006_001	Ga0438237_006	Ga0438237_006 Paenibacillus sp. R-74146 : Ga0438237_006	ladderane	Others	0	0	0	0	0	0	0	1
Paenibacillus_R-74146.region_Ga0438237_009_001	Ga0438237_009	Ga0438237_009 Paenibacillus sp. R-74146 : Ga0438237_009	T3PKS	PKSother	0	1	0	0	0	0	0	0
Paenibacillus_R-74146.region_Ga0438237_012_001	Ga0438237_012	Ga0438237_012 Paenibacillus sp. R-74146 : Ga0438237_012	transAT-PKS.NRPS	PKS-NRP_Hybrids	0	0	0	1	0	0	0	0
Paenibacillus_R-74146.region_Ga0438237_032_001	Ga0438237_032	Ga0438237_032 Paenibacillus sp. R-74146 : Ga0438237_032	transAT-PKS.NRPS	PKS-NRP_Hybrids	0	0	0	1	0	0	0	0
Paenibacillus_R-74146.region_Ga0438237_049_001	Ga0438237_049	Ga0438237_049 Paenibacillus sp. R-74146 : Ga0438237_049	bacteriocin	RiPPs	0	0	0	0	1	0	0	0
Paenibacillus_R-74146.region_Ga0438237_061_001	Ga0438237_061	Ga0438237_061 Paenibacillus sp. R-74146 : Ga0438237_061	bacteriocin	RiPPs	0	0	0	0	1	0	0	0
Paenibacillus_R-74146.region_Ga0438237_131_001	Ga0438237_131	Ga0438237_131 Paenibacillus sp. R-74146 : Ga0438237_131	NRPS	NRPS	0	0	1	0	0	0	0	0
Paenibacillus_R-74146.region_Ga0438237_183_001	Ga0438237_183	Ga0438237_183 Paenibacillus sp. R-74146 : Ga0438237_183	NRPS	NRPS	0	0	1	0	0	0	0	0
Pantoea_R-71966.region_Ga0438238_01_001	Ga0438238_01	Ga0438238_01 Pantoea sp. R-71966 : Ga0438238_01	terpene	Terpene	0	0	0	0	0	1	0	0
Pantoea_R-71966.region_Ga0438238_03_001	Ga0438238_03	Ga0438238_03 Pantoea sp. R-71966 : Ga0438238_03	arylpolyene	Others	0	0	0	0	0	0	0	1
Pantoea_R-71966.region_Ga0438238_03_002	Ga0438238_03	Ga0438238_03 Pantoea sp. R-71966 : Ga0438238_03	hserlactone	Others	0	0	0	0	0	0	0	1
Pantoea_R-71966.region_Ga0438238_03_003	Ga0438238_03	Ga0438238_03 Pantoea sp. R-71966 : Ga0438238_03	thiopeptide	RiPPs	0	0	0	0	1	0	0	0
Pantoea_R-71966.region_Ga0438238_04_001	Ga0438238_04	Ga0438238_04 Pantoea sp. R-71966 : Ga0438238_04	hserlactone	Others	0	0	0	0	0	0	0	1
Pantoea_R-71966.region_Ga0438238_04_002	Ga0438238_04	Ga0438238_04 Pantoea sp. R-71966 : Ga0438238_04	NRPS	NRPS	0	0	1	0	0	0	0	0
Pantoea_R-71966.region_Ga0438238_29_001	Ga0438238_29	Ga0438238_29 Pantoea sp. R-71966 : Ga0438238_29	siderophore	Others	0	0	0	0	0	0	0	1
Pantoea_R-72498.region_Ga0415640_02_001	Ga0415640_02	Pantoea sp. R-72498 v. 2 : Ga0415640_02	terpene	Terpene	0	0	0	0	0	1	0	0
Pantoea_R-72498.region_Ga0415640_02_002	Ga0415640_02	Pantoea sp. R-72498 v. 2 : Ga0415640_02	siderophore	Others	0	0	0	0	0	0	0	1
Pantoea_R-72498.region_Ga0415640_04_001	Ga0415640_04	Pantoea sp. R-72498 v. 2 : Ga0415640_04	hserlactone.arylpolyene	Others	0	0	0	0	0	0	0	1
Pantoea_R-72498.region_Ga0415640_06_001	Ga0415640_06	Pantoea sp. R-72498 v. 2 : Ga0415640_06	hserlactone	Others	0	0	0	0	0	0	0	1
Pantoea_R-72498.region_Ga0415640_06_002	Ga0415640_06	Pantoea sp. R-72498 v. 2 : Ga0415640_06	NRPS	NRPS	0	0	1	0	0	0	0	0
Pantoea_R-72498.region_Ga0415640_07_001	Ga0415640_07	Pantoea sp. R-72498 v. 2 : Ga0415640_07	thiopeptide	RiPPs	0	0	0	0	1	0	0	0
Pararhizobium_R-72066.region_Ga0415398_01_001	Ga0415398_01	Pararhizobium sp. R-72066 : Ga0415398_01	TfuA-related	RiPPs	0	0	0	0	1	0	0	0
Pararhizobium_R-72066.region_Ga0415398_01_002	Ga0415398_01	Pararhizobium sp. R-72066 : Ga0415398_01	T1PKS	PKSI	1	0	0	0	0	0	0	0
Pararhizobium_R-72066.region_Ga0415398_03_001	Ga0415398_03	Pararhizobium sp. R-72066 : Ga0415398_03	terpene	Terpene	0	0	0	0	0	1	0	0
Pararhizobium_R-72066.region_Ga0415398_07_001	Ga0415398_07	Pararhizobium sp. R-72066 : Ga0415398_07	hserlactone	Others	0	0	0	0	0	0	0	1
Pararhizobium_R-72066.region_Ga0415398_07_002	Ga0415398_07	Pararhizobium sp. R-72066 : Ga0415398_07	hserlactone	Others	0	0	0	0	0	0	0	1
Pararhizobium_R-72066.region_Ga0415398_11_001	Ga0415398_11	Pararhizobium sp. R-72066 : Ga0415398_11	hserlactone	Others	0	0	0	0	0	0	0	1
Pararhizobium_R-72066.region_Ga0415398_16_001	Ga0415398_16	Pararhizobium sp. R-72066 : Ga0415398_16	NRPS	NRPS	0	0	1	0	0	0	0	0
Pedobacter_R-72249.region_Ga0415143_01_001	Ga0415143_01	Pedobacter sp. R-72249 : Ga0415143_01	T1PKS.hglE-KS	PKSother	0	1	0	0	0	0	0	0
Pedobacter_R-72249.region_Ga0415143_02_001	Ga0415143_02	Pedobacter sp. R-72249 : Ga0415143_02	bacteriocin.T3PKS	Others	0	0	0	0	0	0	0	1
Pedobacter_R-72249.region_Ga0415143_03_001	Ga0415143_03	Pedobacter sp. R-72249 : Ga0415143_03	siderophore	Others	0	0	0	0	0	0	0	1
Pedobacter_R-72249.region_Ga0415143_05_001	Ga0415143_05	Pedobacter sp. R-72249 : Ga0415143_05	terpene	Terpene	0	0	0	0	0	1	0	0
Pedobacter_R-72249.region_Ga0415143_07_001	Ga0415143_07	Pedobacter sp. R-72249 : Ga0415143_07	lanthipeptide	RiPPs	0	0	0	0	1	0	0	0
Pedobacter_R-72249.region_Ga0415143_09_001	Ga0415143_09	Pedobacter sp. R-72249 : Ga0415143_09	bacteriocin	RiPPs	0	0	0	0	1	0	0	0
Pedobacter_R-72393.region_Ga0415394_01_001	Ga0415394_01	Pedobacter sp. R-72393 : Ga0415394_01	terpene	Terpene	0	0	0	0	0	1	0	0
Pedobacter_R-72393.region_Ga0415394_02_001	Ga0415394_02	Pedobacter sp. R-72393 : Ga0415394_02	bacteriocin	RiPPs	0	0	0	0	1	0	0	0
Pedobacter_R-72393.region_Ga0415394_07_001	Ga0415394_07	Pedobacter sp. R-72393 : Ga0415394_07	siderophore	Others	0	0	0	0	0	0	0	1
Pedobacter_R-72393.region_Ga0415394_09_001	Ga0415394_09	Pedobacter sp. R-72393 : Ga0415394_09	bacteriocin.T3PKS	Others	0	0	0	0	0	0	0	1
Pedobacter_R-72393.region_Ga0415394_17_001	Ga0415394_17	Pedobacter sp. R-72393 : Ga0415394_17	T1PKS.hglE-KS	PKSother	0	1	0	0	0	0	0	0
Pedobacter_R-72393.region_Ga0415394_19_001	Ga0415394_19	Pedobacter sp. R-72393 : Ga0415394_19	lanthipeptide	RiPPs	0	0	0	0	1	0	0	0
Pedobacter_R-74587.region_Ga0434980_01_001	Ga0434980_01	Pedobacter sp. R-74587 : Ga0434980_01	lanthipeptide	RiPPs	0	0	0	0	1	0	0	0
Pedobacter_R-74587.region_Ga0434980_02_001	Ga0434980_02	Pedobacter sp. R-74587 : Ga0434980_02	terpene	Terpene	0	0	0	0	0	1	0	0
Pedobacter_R-74587.region_Ga0434980_03_001	Ga0434980_03	Pedobacter sp. R-74587 : Ga0434980_03	terpene	Terpene	0	0	0	0	0	1	0	0
Pedobacter_R-74587.region_Ga0434980_07_001	Ga0434980_07	Pedobacter sp. R-74587 : Ga0434980_07	siderophore	Others	0	0	0	0	0	0	0	1
Pedobacter_R-74587.region_Ga0434980_10_001	Ga0434980_10	Pedobacter sp. R-74587 : Ga0434980_10	T1PKS.hglE-KS	PKSother	0	1	0	0	0	0	0	0
Pedobacter_R-74587.region_Ga0434980_10_002	Ga0434980_10	Pedobacter sp. R-74587 : Ga0434980_10	lanthipeptide	RiPPs	0	0	0	0	1	0	0	0
Pedobacter_R-74587.region_Ga0434980_14_001	Ga0434980_14	Pedobacter sp. R-74587 : Ga0434980_14	bacteriocin.T3PKS	Others	0	0	0	0	0	0	0	1
Phyllobacterium_R-73111.region_Ga0415401_02_001	Ga0415401_02	Phyllobacterium sp. R-73111 : Ga0415401_02	terpene	Terpene	0	0	0	0	0	1	0	0
Phyllobacterium_R-73111.region_Ga0415401_06_001	Ga0415401_06	Phyllobacterium sp. R-73111 : Ga0415401_06	TfuA-related.LAP	RiPPs	0	0	0	0	1	0	0	0
Phyllobacterium_R-73111.region_Ga0415401_09_001	Ga0415401_09	Phyllobacterium sp. R-73111 : Ga0415401_09	NRPS	NRPS	0	0	1	0	0	0	0	0
Pigmentiphaga_R-72090.region_Ga0434968_02_001	Ga0434968_02	Pigmentiphaga sp. R-72090 : Ga0434968_02	bacteriocin	RiPPs	0	0	0	0	1	0	0	0
Pigmentiphaga_R-72090.region_Ga0434968_02_002	Ga0434968_02	Pigmentiphaga sp. R-72090 : Ga0434968_02	bacteriocin	RiPPs	0	0	0	0	1	0	0	0
Pigmentiphaga_R-72090.region_Ga0434968_02_003	Ga0434968_02	Pigmentiphaga sp. R-72090 : Ga0434968_02	phosphonate	Others	0	0	0	0	0	0	0	1
Pigmentiphaga_R-72090.region_Ga0434968_03_001	Ga0434968_03	Pigmentiphaga sp. R-72090 : Ga0434968_03	NRPS	NRPS	0	0	1	0	0	0	0	0
Pigmentiphaga_R-72090.region_Ga0434968_19_001	Ga0434968_19	Pigmentiphaga sp. R-72090 : Ga0434968_19	terpene	Terpene	0	0	0	0	0	1	0	0
Pigmentiphaga_R-72090.region_Ga0434968_30_001	Ga0434968_30	Pigmentiphaga sp. R-72090 : Ga0434968_30	terpene	Terpene	0	0	0	0	0	1	0	0
Plantibacter_R-72288.region_Ga0435237_01_001	Ga0435237_01	Plantibacter sp. R-72288 : Ga0435237_01	T3PKS	PKSother	0	1	0	0	0	0	0	0
Plantibacter_R-72288.region_Ga0435237_02_001	Ga0435237_02	Plantibacter sp. R-72288 : Ga0435237_02	bacteriocin	RiPPs	0	0	0	0	1	0	0	0
Plantibacter_R-72288.region_Ga0435237_04_001	Ga0435237_04	Plantibacter sp. R-72288 : Ga0435237_04	T3PKS	PKSother	0	1	0	0	0	0	0	0
Plantibacter_R-72288.region_Ga0435237_05_001	Ga0435237_05	Plantibacter sp. R-72288 : Ga0435237_05	betalactone	Others	0	0	0	0	0	0	0	1
Plantibacter_R-72288.region_Ga0435237_07_001	Ga0435237_07	Plantibacter sp. R-72288 : Ga0435237_07	terpene	Terpene	0	0	0	0	0	1	0	0
Pseudomonas_R-71838.region_Ga0415402_01_001	Ga0415402_01	Pseudomonas sp. R-71838 : Ga0415402_01	NRPS	NRPS	0	0	1	0	0	0	0	0
Pseudomonas_R-71838.region_Ga0415402_01_002	Ga0415402_01	Pseudomonas sp. R-71838 : Ga0415402_01	T1PKS.NRPS	PKS-NRP_Hybrids	0	0	0	1	0	0	0	0
Pseudomonas_R-71838.region_Ga0415402_02_001	Ga0415402_02	Pseudomonas sp. R-71838 : Ga0415402_02	lanthipeptide	RiPPs	0	0	0	0	1	0	0	0
Pseudomonas_R-71838.region_Ga0415402_04_001	Ga0415402_04	Pseudomonas sp. R-71838 : Ga0415402_04	arylpolyene	Others	0	0	0	0	0	0	0	1
Pseudomonas_R-71838.region_Ga0415402_05_001	Ga0415402_05	Pseudomonas sp. R-71838 : Ga0415402_05	butyrolactone	Others	0	0	0	0	0	0	0	1
Pseudomonas_R-71838.region_Ga0415402_07_001	Ga0415402_07	Pseudomonas sp. R-71838 : Ga0415402_07	bacteriocin	RiPPs	0	0	0	0	1	0	0	0
Pseudomonas_R-71838.region_Ga0415402_08_001	Ga0415402_08	Pseudomonas sp. R-71838 : Ga0415402_08	betalactone	Others	0	0	0	0	0	0	0	1
Pseudomonas_R-71838.region_Ga0415402_11_001	Ga0415402_11	Pseudomonas sp. R-71838 : Ga0415402_11	NRPS	NRPS	0	0	1	0	0	0	0	0
Pseudomonas_R-71838.region_Ga0415402_12_001	Ga0415402_12	Pseudomonas sp. R-71838 : Ga0415402_12	bacteriocin	RiPPs	0	0	0	0	1	0	0	0
Pseudomonas_R-71838.region_Ga0415402_12_002	Ga0415402_12	Pseudomonas sp. R-71838 : Ga0415402_12	NRPS	NRPS	0	0	1	0	0	0	0	0
Pseudomonas_R-71838.region_Ga0415402_17_001	Ga0415402_17	Pseudomonas sp. R-71838 : Ga0415402_17	NRPS	NRPS	0	0	1	0	0	0	0	0
Pseudomonas_R-71838.region_Ga0415402_19_001	Ga0415402_19	Pseudomonas sp. R-71838 : Ga0415402_19	NRPS	NRPS	0	0	1	0	0	0	0	0
Pseudomonas_R-71838.region_Ga0415402_33_001	Ga0415402_33	Pseudomonas sp. R-71838 : Ga0415402_33	NRPS	NRPS	0	0	1	0	0	0	0	0
Pseudomonas_R-71838.region_Ga0415402_34_001	Ga0415402_34	Pseudomonas sp. R-71838 : Ga0415402_34	hserlactone	Others	0	0	0	0	0	0	0	1
Pseudomonas_R-71838.region_Ga0415402_36_001	Ga0415402_36	Pseudomonas sp. R-71838 : Ga0415402_36	NRPS	NRPS	0	0	1	0	0	0	0	0
Pseudomonas_R-71838.region_Ga0415402_37_001	Ga0415402_37	Pseudomonas sp. R-71838 : Ga0415402_37	NRPS	NRPS	0	0	1	0	0	0	0	0
Pseudomonas_R-71838.region_Ga0415402_39_001	Ga0415402_39	Pseudomonas sp. R-71838 : Ga0415402_39	NAGGN	Others	0	0	0	0	0	0	0	1
Pseudomonas_R-71838.region_Ga0415402_42_001	Ga0415402_42	Pseudomonas sp. R-71838 : Ga0415402_42	NRPS	NRPS	0	0	1	0	0	0	0	0
Pseudomonas_R-71838.region_Ga0415402_43_001	Ga0415402_43	Pseudomonas sp. R-71838 : Ga0415402_43	NRPS	NRPS	0	0	1	0	0	0	0	0
Pseudomonas_R-71838.region_Ga0415402_50_001	Ga0415402_50	Pseudomonas sp. R-71838 : Ga0415402_50	NRPS	NRPS	0	0	1	0	0	0	0	0
Pseudomonas_R-71838.region_Ga0415402_51_001	Ga0415402_51	Pseudomonas sp. R-71838 : Ga0415402_51	NRPS	NRPS	0	0	1	0	0	0	0	0
Pseudomonas_R-71838.region_Ga0415402_53_001	Ga0415402_53	Pseudomonas sp. R-71838 : Ga0415402_53	NRPS	NRPS	0	0	1	0	0	0	0	0
Pseudomonas_R-71838.region_Ga0415402_54_001	Ga0415402_54	Pseudomonas sp. R-71838 : Ga0415402_54	NRPS	NRPS	0	0	1	0	0	0	0	0
Pseudomonas_R-71838.region_Ga0415402_55_001	Ga0415402_55	Pseudomonas sp. R-71838 : Ga0415402_55	NRPS	NRPS	0	0	1	0	0	0	0	0
Pseudomonas_R-71838.region_Ga0415402_56_001	Ga0415402_56	Pseudomonas sp. R-71838 : Ga0415402_56	NRPS	NRPS	0	0	1	0	0	0	0	0
Pseudomonas_R-71842.region_Ga0415403_01_001	Ga0415403_01	Pseudomonas sp. R-71842 : Ga0415403_01	hserlactone	Others	0	0	0	0	0	0	0	1
Pseudomonas_R-71842.region_Ga0415403_01_002	Ga0415403_01	Pseudomonas sp. R-71842 : Ga0415403_01	bacteriocin	RiPPs	0	0	0	0	1	0	0	0
Pseudomonas_R-71842.region_Ga0415403_02_001	Ga0415403_02	Pseudomonas sp. R-71842 : Ga0415403_02	bacteriocin	RiPPs	0	0	0	0	1	0	0	0
Pseudomonas_R-71842.region_Ga0415403_03_001	Ga0415403_03	Pseudomonas sp. R-71842 : Ga0415403_03	terpene	Terpene	0	0	0	0	0	1	0	0
Pseudomonas_R-71842.region_Ga0415403_03_002	Ga0415403_03	Pseudomonas sp. R-71842 : Ga0415403_03	hserlactone.phenazine	Others	0	0	0	0	0	0	0	1
Pseudomonas_R-71842.region_Ga0415403_04_001	Ga0415403_04	Pseudomonas sp. R-71842 : Ga0415403_04	betalactone	Others	0	0	0	0	0	0	0	1
Pseudomonas_R-71842.region_Ga0415403_05_001	Ga0415403_05	Pseudomonas sp. R-71842 : Ga0415403_05	NAGGN	Others	0	0	0	0	0	0	0	1
Pseudomonas_R-71842.region_Ga0415403_05_002	Ga0415403_05	Pseudomonas sp. R-71842 : Ga0415403_05	NRPS	NRPS	0	0	1	0	0	0	0	0
Pseudomonas_R-71842.region_Ga0415403_06_001	Ga0415403_06	Pseudomonas sp. R-71842 : Ga0415403_06	arylpolyene	Others	0	0	0	0	0	0	0	1
Pseudomonas_R-71842.region_Ga0415403_08_001	Ga0415403_08	Pseudomonas sp. R-71842 : Ga0415403_08	siderophore	Others	0	0	0	0	0	0	0	1
Pseudomonas_R-71842.region_Ga0415403_09_001	Ga0415403_09	Pseudomonas sp. R-71842 : Ga0415403_09	NRPS	NRPS	0	0	1	0	0	0	0	0
Pseudomonas_R-71842.region_Ga0415403_10_001	Ga0415403_10	Pseudomonas sp. R-71842 : Ga0415403_10	NRPS	NRPS	0	0	1	0	0	0	0	0
Pseudomonas_R-71842.region_Ga0415403_13_001	Ga0415403_13	Pseudomonas sp. R-71842 : Ga0415403_13	NRPS	NRPS	0	0	1	0	0	0	0	0
Pseudomonas_R-71998.region_Ga0415404_01_001	Ga0415404_01	Pseudomonas sp. R-71998 : Ga0415404_01	NAGGN	Others	0	0	0	0	0	0	0	1
Pseudomonas_R-71998.region_Ga0415404_01_002	Ga0415404_01	Pseudomonas sp. R-71998 : Ga0415404_01	NRPS	NRPS	0	0	1	0	0	0	0	0
Pseudomonas_R-71998.region_Ga0415404_01_003	Ga0415404_01	Pseudomonas sp. R-71998 : Ga0415404_01	hserlactone.ladderane	Others	0	0	0	0	0	0	0	1
Pseudomonas_R-71998.region_Ga0415404_02_001	Ga0415404_02	Pseudomonas sp. R-71998 : Ga0415404_02	bacteriocin	RiPPs	0	0	0	0	1	0	0	0
Pseudomonas_R-71998.region_Ga0415404_06_001	Ga0415404_06	Pseudomonas sp. R-71998 : Ga0415404_06	NRPS	NRPS	0	0	1	0	0	0	0	0
Pseudomonas_R-71998.region_Ga0415404_06_002	Ga0415404_06	Pseudomonas sp. R-71998 : Ga0415404_06	betalactone	Others	0	0	0	0	0	0	0	1
Pseudomonas_R-71998.region_Ga0415404_07_001	Ga0415404_07	Pseudomonas sp. R-71998 : Ga0415404_07	NRPS	NRPS	0	0	1	0	0	0	0	0
Pseudomonas_R-71998.region_Ga0415404_08_001	Ga0415404_08	Pseudomonas sp. R-71998 : Ga0415404_08	butyrolactone	Others	0	0	0	0	0	0	0	1
Pseudomonas_R-71998.region_Ga0415404_11_001	Ga0415404_11	Pseudomonas sp. R-71998 : Ga0415404_11	arylpolyene	Others	0	0	0	0	0	0	0	1
Pseudomonas_R-71998.region_Ga0415404_23_001	Ga0415404_23	Pseudomonas sp. R-71998 : Ga0415404_23	bacteriocin	RiPPs	0	0	0	0	1	0	0	0
Pseudomonas_R-72008.region_Ga0415405_01_001	Ga0415405_01	Pseudomonas sp. R-72008 : Ga0415405_01	NRPS	NRPS	0	0	1	0	0	0	0	0
Pseudomonas_R-72008.region_Ga0415405_01_002	Ga0415405_01	Pseudomonas sp. R-72008 : Ga0415405_01	NAGGN	Others	0	0	0	0	0	0	0	1
Pseudomonas_R-72008.region_Ga0415405_02_001	Ga0415405_02	Pseudomonas sp. R-72008 : Ga0415405_02	NRPS	NRPS	0	0	1	0	0	0	0	0
Pseudomonas_R-72008.region_Ga0415405_03_001	Ga0415405_03	Pseudomonas sp. R-72008 : Ga0415405_03	NRPS.siderophore	Others	0	0	0	0	0	0	0	1
Pseudomonas_R-72008.region_Ga0415405_03_002	Ga0415405_03	Pseudomonas sp. R-72008 : Ga0415405_03	terpene	Terpene	0	0	0	0	0	1	0	0
Pseudomonas_R-72008.region_Ga0415405_06_001	Ga0415405_06	Pseudomonas sp. R-72008 : Ga0415405_06	arylpolyene	Others	0	0	0	0	0	0	0	1
Pseudomonas_R-72074.region_Ga0415406_01_001	Ga0415406_01	Pseudomonas sp. R-72074 : Ga0415406_01	bacteriocin.NRPS	Others	0	0	0	0	0	0	0	1
Pseudomonas_R-72074.region_Ga0415406_01_002	Ga0415406_01	Pseudomonas sp. R-72074 : Ga0415406_01	betalactone	Others	0	0	0	0	0	0	0	1
Pseudomonas_R-72074.region_Ga0415406_02_001	Ga0415406_02	Pseudomonas sp. R-72074 : Ga0415406_02	NRPS	NRPS	0	0	1	0	0	0	0	0
Pseudomonas_R-72074.region_Ga0415406_02_002	Ga0415406_02	Pseudomonas sp. R-72074 : Ga0415406_02	NAGGN	Others	0	0	0	0	0	0	0	1
Pseudomonas_R-72074.region_Ga0415406_04_001	Ga0415406_04	Pseudomonas sp. R-72074 : Ga0415406_04	arylpolyene	Others	0	0	0	0	0	0	0	1
Pseudomonas_R-72074.region_Ga0415406_05_001	Ga0415406_05	Pseudomonas sp. R-72074 : Ga0415406_05	ectoine	Others	0	0	0	0	0	0	0	1
Pseudomonas_R-72074.region_Ga0415406_06_001	Ga0415406_06	Pseudomonas sp. R-72074 : Ga0415406_06	bacteriocin	RiPPs	0	0	0	0	1	0	0	0
Pseudomonas_R-72074.region_Ga0415406_11_001	Ga0415406_11	Pseudomonas sp. R-72074 : Ga0415406_11	NRPS	NRPS	0	0	1	0	0	0	0	0
Pseudomonas_R-72102.region_Ga0415407_01_001	Ga0415407_01	Pseudomonas sp. R-72102 : Ga0415407_01	bacteriocin	RiPPs	0	0	0	0	1	0	0	0
Pseudomonas_R-72102.region_Ga0415407_02_001	Ga0415407_02	Pseudomonas sp. R-72102 : Ga0415407_02	arylpolyene	Others	0	0	0	0	0	0	0	1
Pseudomonas_R-72102.region_Ga0415407_03_001	Ga0415407_03	Pseudomonas sp. R-72102 : Ga0415407_03	bacteriocin	RiPPs	0	0	0	0	1	0	0	0
Pseudomonas_R-72102.region_Ga0415407_04_001	Ga0415407_04	Pseudomonas sp. R-72102 : Ga0415407_04	terpene	Terpene	0	0	0	0	0	1	0	0
Pseudomonas_R-72102.region_Ga0415407_05_001	Ga0415407_05	Pseudomonas sp. R-72102 : Ga0415407_05	PpyS-KS	Others	0	0	0	0	0	0	0	1
Pseudomonas_R-72102.region_Ga0415407_06_001	Ga0415407_06	Pseudomonas sp. R-72102 : Ga0415407_06	bacteriocin	RiPPs	0	0	0	0	1	0	0	0
Pseudomonas_R-72102.region_Ga0415407_10_001	Ga0415407_10	Pseudomonas sp. R-72102 : Ga0415407_10	hserlactone	Others	0	0	0	0	0	0	0	1
Pseudomonas_R-72102.region_Ga0415407_10_002	Ga0415407_10	Pseudomonas sp. R-72102 : Ga0415407_10	NRPS	NRPS	0	0	1	0	0	0	0	0
Pseudomonas_R-72102.region_Ga0415407_10_003	Ga0415407_10	Pseudomonas sp. R-72102 : Ga0415407_10	NAGGN	Others	0	0	0	0	0	0	0	1
Pseudomonas_R-72102.region_Ga0415407_10_004	Ga0415407_10	Pseudomonas sp. R-72102 : Ga0415407_10	NRPS	NRPS	0	0	1	0	0	0	0	0
Pseudomonas_R-72102.region_Ga0415407_11_001	Ga0415407_11	Pseudomonas sp. R-72102 : Ga0415407_11	betalactone	Others	0	0	0	0	0	0	0	1
Pseudomonas_R-72102.region_Ga0415407_11_002	Ga0415407_11	Pseudomonas sp. R-72102 : Ga0415407_11	terpene	Terpene	0	0	0	0	0	1	0	0
Pseudomonas_R-72102.region_Ga0415407_12_001	Ga0415407_12	Pseudomonas sp. R-72102 : Ga0415407_12	siderophore	Others	0	0	0	0	0	0	0	1
Pseudomonas_R-72102.region_Ga0415407_16_001	Ga0415407_16	Pseudomonas sp. R-72102 : Ga0415407_16	NRPS	NRPS	0	0	1	0	0	0	0	0
Pseudomonas_R-72102.region_Ga0415407_23_001	Ga0415407_23	Pseudomonas sp. R-72102 : Ga0415407_23	NRPS	NRPS	0	0	1	0	0	0	0	0
Pseudomonas_R-72102.region_Ga0415407_24_001	Ga0415407_24	Pseudomonas sp. R-72102 : Ga0415407_24	NRPS	NRPS	0	0	1	0	0	0	0	0
Pseudomonas_R-72164.region_Ga0415408_01_001	Ga0415408_01	Pseudomonas sp. R-72164 : Ga0415408_01	terpene.NRPS	Others	0	0	0	0	0	0	0	1
Pseudomonas_R-72164.region_Ga0415408_01_002	Ga0415408_01	Pseudomonas sp. R-72164 : Ga0415408_01	bacteriocin	RiPPs	0	0	0	0	1	0	0	0
Pseudomonas_R-72164.region_Ga0415408_03_001	Ga0415408_03	Pseudomonas sp. R-72164 : Ga0415408_03	arylpolyene	Others	0	0	0	0	0	0	0	1
Pseudomonas_R-72164.region_Ga0415408_04_001	Ga0415408_04	Pseudomonas sp. R-72164 : Ga0415408_04	bacteriocin	RiPPs	0	0	0	0	1	0	0	0
Pseudomonas_R-72164.region_Ga0415408_07_001	Ga0415408_07	Pseudomonas sp. R-72164 : Ga0415408_07	betalactone	Others	0	0	0	0	0	0	0	1
Pseudomonas_R-72164.region_Ga0415408_08_001	Ga0415408_08	Pseudomonas sp. R-72164 : Ga0415408_08	NRPS	NRPS	0	0	1	0	0	0	0	0
Pseudomonas_R-72164.region_Ga0415408_08_002	Ga0415408_08	Pseudomonas sp. R-72164 : Ga0415408_08	NAGGN	Others	0	0	0	0	0	0	0	1
Pseudomonas_R-72172.region_Ga0415409_01_001	Ga0415409_01	Pseudomonas sp. R-72172 : Ga0415409_01	terpene	Terpene	0	0	0	0	0	1	0	0
Pseudomonas_R-72172.region_Ga0415409_02_001	Ga0415409_02	Pseudomonas sp. R-72172 : Ga0415409_02	siderophore	Others	0	0	0	0	0	0	0	1
Pseudomonas_R-72172.region_Ga0415409_02_002	Ga0415409_02	Pseudomonas sp. R-72172 : Ga0415409_02	NRPS	NRPS	0	0	1	0	0	0	0	0
Pseudomonas_R-72172.region_Ga0415409_04_001	Ga0415409_04	Pseudomonas sp. R-72172 : Ga0415409_04	LAP.NRPS	Others	0	0	0	0	0	0	0	1
Pseudomonas_R-72172.region_Ga0415409_04_002	Ga0415409_04	Pseudomonas sp. R-72172 : Ga0415409_04	betalactone	Others	0	0	0	0	0	0	0	1
Pseudomonas_R-72172.region_Ga0415409_04_003	Ga0415409_04	Pseudomonas sp. R-72172 : Ga0415409_04	NRPS	NRPS	0	0	1	0	0	0	0	0
Pseudomonas_R-72172.region_Ga0415409_05_001	Ga0415409_05	Pseudomonas sp. R-72172 : Ga0415409_05	bacteriocin	RiPPs	0	0	0	0	1	0	0	0
Pseudomonas_R-72172.region_Ga0415409_10_001	Ga0415409_10	Pseudomonas sp. R-72172 : Ga0415409_10	NAGGN	Others	0	0	0	0	0	0	0	1
Pseudomonas_R-72172.region_Ga0415409_10_002	Ga0415409_10	Pseudomonas sp. R-72172 : Ga0415409_10	NRPS	NRPS	0	0	1	0	0	0	0	0
Pseudomonas_R-72172.region_Ga0415409_10_003	Ga0415409_10	Pseudomonas sp. R-72172 : Ga0415409_10	hserlactone	Others	0	0	0	0	0	0	0	1
Pseudomonas_R-72172.region_Ga0415409_13_001	Ga0415409_13	Pseudomonas sp. R-72172 : Ga0415409_13	bacteriocin	RiPPs	0	0	0	0	1	0	0	0
Pseudomonas_R-72172.region_Ga0415409_15_001	Ga0415409_15	Pseudomonas sp. R-72172 : Ga0415409_15	bacteriocin	RiPPs	0	0	0	0	1	0	0	0
Pseudomonas_R-72172.region_Ga0415409_16_001	Ga0415409_16	Pseudomonas sp. R-72172 : Ga0415409_16	NRPS	NRPS	0	0	1	0	0	0	0	0
Pseudomonas_R-72172.region_Ga0415409_35_001	Ga0415409_35	Pseudomonas sp. R-72172 : Ga0415409_35	arylpolyene	Others	0	0	0	0	0	0	0	1
Pseudomonas_R-72210.region_Ga0415411_01_001	Ga0415411_01	Pseudomonas sp. R-72210 : Ga0415411_01	siderophore.terpene.NRPS	Others	0	0	0	0	0	0	0	1
Pseudomonas_R-72210.region_Ga0415411_02_001	Ga0415411_02	Pseudomonas sp. R-72210 : Ga0415411_02	arylpolyene	Others	0	0	0	0	0	0	0	1
Pseudomonas_R-72210.region_Ga0415411_03_001	Ga0415411_03	Pseudomonas sp. R-72210 : Ga0415411_03	NRPS	NRPS	0	0	1	0	0	0	0	0
Pseudomonas_R-72210.region_Ga0415411_05_001	Ga0415411_05	Pseudomonas sp. R-72210 : Ga0415411_05	NAGGN	Others	0	0	0	0	0	0	0	1
Pseudomonas_R-72210.region_Ga0415411_13_001	Ga0415411_13	Pseudomonas sp. R-72210 : Ga0415411_13	NRPS	NRPS	0	0	1	0	0	0	0	0
Pseudomonas_R-72210.region_Ga0415411_14_001	Ga0415411_14	Pseudomonas sp. R-72210 : Ga0415411_14	bacteriocin	RiPPs	0	0	0	0	1	0	0	0
Pseudomonas_R-72236.region_Ga0415412_02_001	Ga0415412_02	Pseudomonas sp. R-72236 : Ga0415412_02	terpene	Terpene	0	0	0	0	0	1	0	0
Pseudomonas_R-72236.region_Ga0415412_10_001	Ga0415412_10	Pseudomonas sp. R-72236 : Ga0415412_10	arylpolyene	Others	0	0	0	0	0	0	0	1
Pseudomonas_R-72236.region_Ga0415412_12_001	Ga0415412_12	Pseudomonas sp. R-72236 : Ga0415412_12	NAGGN	Others	0	0	0	0	0	0	0	1
Pseudomonas_R-72236.region_Ga0415412_12_002	Ga0415412_12	Pseudomonas sp. R-72236 : Ga0415412_12	NRPS	NRPS	0	0	1	0	0	0	0	0
Pseudomonas_R-72236.region_Ga0415412_15_001	Ga0415412_15	Pseudomonas sp. R-72236 : Ga0415412_15	NRPS	NRPS	0	0	1	0	0	0	0	0
Pseudomonas_R-72236.region_Ga0415412_16_001	Ga0415412_16	Pseudomonas sp. R-72236 : Ga0415412_16	bacteriocin	RiPPs	0	0	0	0	1	0	0	0
Pseudomonas_R-72447.region_Ga0415137_01_001	Ga0415137_01	Pseudomonas sp. R-72447 : Ga0415137_01	terpene	Terpene	0	0	0	0	0	1	0	0
Pseudomonas_R-72447.region_Ga0415137_02_001	Ga0415137_02	Pseudomonas sp. R-72447 : Ga0415137_02	NRPS	NRPS	0	0	1	0	0	0	0	0
Pseudomonas_R-72447.region_Ga0415137_02_002	Ga0415137_02	Pseudomonas sp. R-72447 : Ga0415137_02	NAGGN	Others	0	0	0	0	0	0	0	1
Pseudomonas_R-72447.region_Ga0415137_04_001	Ga0415137_04	Pseudomonas sp. R-72447 : Ga0415137_04	NRPS	NRPS	0	0	1	0	0	0	0	0
Pseudomonas_R-72447.region_Ga0415137_09_001	Ga0415137_09	Pseudomonas sp. R-72447 : Ga0415137_09	bacteriocin	RiPPs	0	0	0	0	1	0	0	0
Pseudomonas_R-72447.region_Ga0415137_12_001	Ga0415137_12	Pseudomonas sp. R-72447 : Ga0415137_12	arylpolyene	Others	0	0	0	0	0	0	0	1
Pseudomonas_R-72599.region_Ga0415413_01_001	Ga0415413_01	Pseudomonas sp. R-72599 : Ga0415413_01	NAGGN	Others	0	0	0	0	0	0	0	1
Pseudomonas_R-72599.region_Ga0415413_01_002	Ga0415413_01	Pseudomonas sp. R-72599 : Ga0415413_01	CDPS.NRPS	Others	0	0	0	0	0	0	0	1
Pseudomonas_R-72599.region_Ga0415413_01_003	Ga0415413_01	Pseudomonas sp. R-72599 : Ga0415413_01	phenazine	Others	0	0	0	0	0	0	0	1
Pseudomonas_R-72599.region_Ga0415413_02_001	Ga0415413_02	Pseudomonas sp. R-72599 : Ga0415413_02	arylpolyene	Others	0	0	0	0	0	0	0	1
Pseudomonas_R-72599.region_Ga0415413_03_001	Ga0415413_03	Pseudomonas sp. R-72599 : Ga0415413_03	arylpolyene.resorcinol	Others	0	0	0	0	0	0	0	1
Pseudomonas_R-72599.region_Ga0415413_06_001	Ga0415413_06	Pseudomonas sp. R-72599 : Ga0415413_06	NRPS	NRPS	0	0	1	0	0	0	0	0
Pseudomonas_R-72599.region_Ga0415413_08_001	Ga0415413_08	Pseudomonas sp. R-72599 : Ga0415413_08	bacteriocin	RiPPs	0	0	0	0	1	0	0	0
Pseudoxanthomonas_R-71986.region_Ga0415417_01_001	Ga0415417_01	Pseudoxanthomonas sp. R-71986 : Ga0415417_01	lassopeptide	RiPPs	0	0	0	0	1	0	0	0
Pseudoxanthomonas_R-71986.region_Ga0415417_04_001	Ga0415417_04	Pseudoxanthomonas sp. R-71986 : Ga0415417_04	bacteriocin	RiPPs	0	0	0	0	1	0	0	0
Pseudoxanthomonas_R-71986.region_Ga0415417_04_002	Ga0415417_04	Pseudoxanthomonas sp. R-71986 : Ga0415417_04	arylpolyene	Others	0	0	0	0	0	0	0	1
Rhizobium_R-72456.region_Ga0434958_01_001	Ga0434958_01	Rhizobium sp. R-72456 : Ga0434958_01	TfuA-related	RiPPs	0	0	0	0	1	0	0	0
Rhizobium_R-72456.region_Ga0434958_01_002	Ga0434958_01	Rhizobium sp. R-72456 : Ga0434958_01	hserlactone	Others	0	0	0	0	0	0	0	1
Rhizobium_R-72456.region_Ga0434958_01_003	Ga0434958_01	Rhizobium sp. R-72456 : Ga0434958_01	ectoine	Others	0	0	0	0	0	0	0	1
Rhizobium_R-72456.region_Ga0434958_02_001	Ga0434958_02	Rhizobium sp. R-72456 : Ga0434958_02	NRPS	NRPS	0	0	1	0	0	0	0	0
Rhizobium_R-72456.region_Ga0434958_05_001	Ga0434958_05	Rhizobium sp. R-72456 : Ga0434958_05	TfuA-related	RiPPs	0	0	0	0	1	0	0	0
Rhizobium_R-72456.region_Ga0434958_05_002	Ga0434958_05	Rhizobium sp. R-72456 : Ga0434958_05	TfuA-related	RiPPs	0	0	0	0	1	0	0	0
Rhizobium_R-72456.region_Ga0434958_07_001	Ga0434958_07	Rhizobium sp. R-72456 : Ga0434958_07	arylpolyene	Others	0	0	0	0	0	0	0	1
Rhizobium_R-72456.region_Ga0434958_20_001	Ga0434958_20	Rhizobium sp. R-72456 : Ga0434958_20	hserlactone	Others	0	0	0	0	0	0	0	1
Rhizobium_R-72456.region_Ga0434958_21_001	Ga0434958_21	Rhizobium sp. R-72456 : Ga0434958_21	terpene	Terpene	0	0	0	0	0	1	0	0
Rhizobium_R-72456.region_Ga0434958_25_001	Ga0434958_25	Rhizobium sp. R-72456 : Ga0434958_25	T3PKS	PKSother	0	1	0	0	0	0	0	0
Rhizobium_R-72456.region_Ga0434958_32_001	Ga0434958_32	Rhizobium sp. R-72456 : Ga0434958_32	hserlactone	Others	0	0	0	0	0	0	0	1
Rhizobium_R-72456.region_Ga0434958_49_001	Ga0434958_49	Rhizobium sp. R-72456 : Ga0434958_49	hserlactone	Others	0	0	0	0	0	0	0	1
Rhizobium_R-72456.region_Ga0434958_56_001	Ga0434958_56	Rhizobium sp. R-72456 : Ga0434958_56	hserlactone	Others	0	0	0	0	0	0	0	1
Roseomonas_R-71825.region_Ga0415418_02_001	Ga0415418_02	Roseomonas sp. R-71825 : Ga0415418_02	betalactone	Others	0	0	0	0	0	0	0	1
Roseomonas_R-71825.region_Ga0415418_04_001	Ga0415418_04	Roseomonas sp. R-71825 : Ga0415418_04	NRPS	NRPS	0	0	1	0	0	0	0	0
Roseomonas_R-71825.region_Ga0415418_06_001	Ga0415418_06	Roseomonas sp. R-71825 : Ga0415418_06	T1PKS	PKSI	1	0	0	0	0	0	0	0
Roseomonas_R-71825.region_Ga0415418_07_001	Ga0415418_07	Roseomonas sp. R-71825 : Ga0415418_07	terpene	Terpene	0	0	0	0	0	1	0	0
Roseomonas_R-71825.region_Ga0415418_08_001	Ga0415418_08	Roseomonas sp. R-71825 : Ga0415418_08	arylpolyene	Others	0	0	0	0	0	0	0	1
Roseomonas_R-73070.region_Ga0415420_017_001	Ga0415420_017	Roseomonas sp. R-73070 : Ga0415420_017	terpene	Terpene	0	0	0	0	0	1	0	0
Roseomonas_R-73070.region_Ga0415420_018_001	Ga0415420_018	Roseomonas sp. R-73070 : Ga0415420_018	NRPS	NRPS	0	0	1	0	0	0	0	0
Roseomonas_R-73070.region_Ga0415420_021_001	Ga0415420_021	Roseomonas sp. R-73070 : Ga0415420_021	betalactone	Others	0	0	0	0	0	0	0	1
Roseomonas_R-73070.region_Ga0415420_049_001	Ga0415420_049	Roseomonas sp. R-73070 : Ga0415420_049	NRPS	NRPS	0	0	1	0	0	0	0	0
Roseomonas_R-73070.region_Ga0415420_056_001	Ga0415420_056	Roseomonas sp. R-73070 : Ga0415420_056	NRPS	NRPS	0	0	1	0	0	0	0	0
Roseomonas_R-73070.region_Ga0415420_067_001	Ga0415420_067	Roseomonas sp. R-73070 : Ga0415420_067	phosphonate.terpene	Others	0	0	0	0	0	0	0	1
Roseomonas_R-73070.region_Ga0415420_071_001	Ga0415420_071	Roseomonas sp. R-73070 : Ga0415420_071	T1PKS	PKSI	1	0	0	0	0	0	0	0
Roseomonas_R-73070.region_Ga0415420_107_001	Ga0415420_107	Roseomonas sp. R-73070 : Ga0415420_107	arylpolyene	Others	0	0	0	0	0	0	0	1
Roseomonas_R-73070.region_Ga0415420_128_001	Ga0415420_128	Roseomonas sp. R-73070 : Ga0415420_128	phenazine	Others	0	0	0	0	0	0	0	1
Roseomonas_R-73070.region_Ga0415420_142_001	Ga0415420_142	Roseomonas sp. R-73070 : Ga0415420_142	terpene	Terpene	0	0	0	0	0	1	0	0
Roseomonas_R-73070.region_Ga0415420_169_001	Ga0415420_169	Roseomonas sp. R-73070 : Ga0415420_169	NRPS	NRPS	0	0	1	0	0	0	0	0
Roseomonas_R-73070.region_Ga0415420_178_001	Ga0415420_178	Roseomonas sp. R-73070 : Ga0415420_178	NRPS	NRPS	0	0	1	0	0	0	0	0
Roseomonas_R-73070.region_Ga0415420_208_001	Ga0415420_208	Roseomonas sp. R-73070 : Ga0415420_208	NRPS	NRPS	0	0	1	0	0	0	0	0
Roseomonas_R-73070.region_Ga0415420_210_001	Ga0415420_210	Roseomonas sp. R-73070 : Ga0415420_210	NRPS	NRPS	0	0	1	0	0	0	0	0
Roseomonas_R-73070.region_Ga0415420_211_001	Ga0415420_211	Roseomonas sp. R-73070 : Ga0415420_211	NRPS	NRPS	0	0	1	0	0	0	0	0
Roseomonas_R-73080.region_Ga0415421_001_001	Ga0415421_001	Roseomonas sp. R-73080 : Ga0415421_001	NRPS	NRPS	0	0	1	0	0	0	0	0
Roseomonas_R-73080.region_Ga0415421_002_001	Ga0415421_002	Roseomonas sp. R-73080 : Ga0415421_002	phosphonate.terpene	Others	0	0	0	0	0	0	0	1
Roseomonas_R-73080.region_Ga0415421_003_001	Ga0415421_003	Roseomonas sp. R-73080 : Ga0415421_003	betalactone	Others	0	0	0	0	0	0	0	1
Roseomonas_R-73080.region_Ga0415421_004_001	Ga0415421_004	Roseomonas sp. R-73080 : Ga0415421_004	nucleoside	Others	0	0	0	0	0	0	0	1
Roseomonas_R-73080.region_Ga0415421_008_001	Ga0415421_008	Roseomonas sp. R-73080 : Ga0415421_008	terpene	Terpene	0	0	0	0	0	1	0	0
Roseomonas_R-73080.region_Ga0415421_021_001	Ga0415421_021	Roseomonas sp. R-73080 : Ga0415421_021	arylpolyene	Others	0	0	0	0	0	0	0	1
Roseomonas_R-73080.region_Ga0415421_036_001	Ga0415421_036	Roseomonas sp. R-73080 : Ga0415421_036	NRPS	NRPS	0	0	1	0	0	0	0	0
Roseomonas_R-73080.region_Ga0415421_047_001	Ga0415421_047	Roseomonas sp. R-73080 : Ga0415421_047	NRPS	NRPS	0	0	1	0	0	0	0	0
Roseomonas_R-73080.region_Ga0415421_066_001	Ga0415421_066	Roseomonas sp. R-73080 : Ga0415421_066	T1PKS	PKSI	1	0	0	0	0	0	0	0
Roseomonas_R-73080.region_Ga0415421_078_001	Ga0415421_078	Roseomonas sp. R-73080 : Ga0415421_078	terpene	Terpene	0	0	0	0	0	1	0	0
Roseomonas_R-73080.region_Ga0415421_123_001	Ga0415421_123	Roseomonas sp. R-73080 : Ga0415421_123	NRPS	NRPS	0	0	1	0	0	0	0	0
Roseomonas_R-73080.region_Ga0415421_134_001	Ga0415421_134	Roseomonas sp. R-73080 : Ga0415421_134	NRPS	NRPS	0	0	1	0	0	0	0	0
Roseomonas_R-73080.region_Ga0415421_135_001	Ga0415421_135	Roseomonas sp. R-73080 : Ga0415421_135	NRPS	NRPS	0	0	1	0	0	0	0	0
Roseomonas_R-73080.region_Ga0415421_150_001	Ga0415421_150	Roseomonas sp. R-73080 : Ga0415421_150	phenazine	Others	0	0	0	0	0	0	0	1
Salinibacterium_R-73062.region_Ga0435238_02_001	Ga0435238_02	Salinibacterium sp. R-73062 : Ga0435238_02	terpene	Terpene	0	0	0	0	0	1	0	0
Salinibacterium_R-73062.region_Ga0435238_02_002	Ga0435238_02	Salinibacterium sp. R-73062 : Ga0435238_02	T3PKS	PKSother	0	1	0	0	0	0	0	0
Salinibacterium_R-73062.region_Ga0435238_03_001	Ga0435238_03	Salinibacterium sp. R-73062 : Ga0435238_03	betalactone	Others	0	0	0	0	0	0	0	1
Stenotrophomonas_R-72406.region_Ga0415422_01_001	Ga0415422_01	Stenotrophomonas sp. R-72406 : Ga0415422_01	thiopeptide	RiPPs	0	0	0	0	1	0	0	0
Stenotrophomonas_R-72406.region_Ga0415422_11_001	Ga0415422_11	Stenotrophomonas sp. R-72406 : Ga0415422_11	arylpolyene	Others	0	0	0	0	0	0	0	1
Stenotrophomonas_R-74235.region_Ga0434935_02_001	Ga0434935_02	Stenotrophomonas sp. R-74235 : Ga0434935_02	NRPS	NRPS	0	0	1	0	0	0	0	0
Stenotrophomonas_R-74235.region_Ga0434935_08_001	Ga0434935_08	Stenotrophomonas sp. R-74235 : Ga0434935_08	LAP	RiPPs	0	0	0	0	1	0	0	0
Stenotrophomonas_R-74235.region_Ga0434935_09_001	Ga0434935_09	Stenotrophomonas sp. R-74235 : Ga0434935_09	arylpolyene	Others	0	0	0	0	0	0	0	1
Stenotrophomonas_R-74235.region_Ga0434935_38_001	Ga0434935_38	Stenotrophomonas sp. R-74235 : Ga0434935_38	bacteriocin	RiPPs	0	0	0	0	1	0	0	0
Tardiphaga_R-73074.region_Ga0434959_03_001	Ga0434959_03	Tardiphaga sp. R-73074 : Ga0434959_03	terpene	Terpene	0	0	0	0	0	1	0	0
Tardiphaga_R-73074.region_Ga0434959_03_002	Ga0434959_03	Tardiphaga sp. R-73074 : Ga0434959_03	hserlactone	Others	0	0	0	0	0	0	0	1
Tardiphaga_R-73074.region_Ga0434959_08_001	Ga0434959_08	Tardiphaga sp. R-73074 : Ga0434959_08	T3PKS	PKSother	0	1	0	0	0	0	0	0
Tardiphaga_R-73074.region_Ga0434959_13_001	Ga0434959_13	Tardiphaga sp. R-73074 : Ga0434959_13	terpene	Terpene	0	0	0	0	0	1	0	0
Tsukamurella_R-71941.region_Ga0415390_01_001	Ga0415390_01	Tsukamurella sp. R-71941 : Ga0415390_01	terpene	Terpene	0	0	0	0	0	1	0	0
Tsukamurella_R-71941.region_Ga0415390_02_001	Ga0415390_02	Tsukamurella sp. R-71941 : Ga0415390_02	betalactone.NRPS	Others	0	0	0	0	0	0	0	1
Tsukamurella_R-71941.region_Ga0415390_02_002	Ga0415390_02	Tsukamurella sp. R-71941 : Ga0415390_02	betalactone	Others	0	0	0	0	0	0	0	1
Tsukamurella_R-71941.region_Ga0415390_02_003	Ga0415390_02	Tsukamurella sp. R-71941 : Ga0415390_02	NRPS	NRPS	0	0	1	0	0	0	0	0
Tsukamurella_R-71941.region_Ga0415390_02_004	Ga0415390_02	Tsukamurella sp. R-71941 : Ga0415390_02	linaridin	RiPPs	0	0	0	0	1	0	0	0
Tsukamurella_R-71941.region_Ga0415390_03_001	Ga0415390_03	Tsukamurella sp. R-71941 : Ga0415390_03	T1PKS	PKSI	1	0	0	0	0	0	0	0
Tsukamurella_R-71941.region_Ga0415390_03_002	Ga0415390_03	Tsukamurella sp. R-71941 : Ga0415390_03	terpene	Terpene	0	0	0	0	0	1	0	0
Tsukamurella_R-71941.region_Ga0415390_04_001	Ga0415390_04	Tsukamurella sp. R-71941 : Ga0415390_04	bacteriocin	RiPPs	0	0	0	0	1	0	0	0
Tsukamurella_R-71941.region_Ga0415390_04_002	Ga0415390_04	Tsukamurella sp. R-71941 : Ga0415390_04	bacteriocin	RiPPs	0	0	0	0	1	0	0	0
Tsukamurella_R-71941.region_Ga0415390_04_003	Ga0415390_04	Tsukamurella sp. R-71941 : Ga0415390_04	butyrolactone	Others	0	0	0	0	0	0	0	1
Tsukamurella_R-71941.region_Ga0415390_06_001	Ga0415390_06	Tsukamurella sp. R-71941 : Ga0415390_06	ectoine	Others	0	0	0	0	0	0	0	1
Tsukamurella_R-71941.region_Ga0415390_07_001	Ga0415390_07	Tsukamurella sp. R-71941 : Ga0415390_07	bacteriocin	RiPPs	0	0	0	0	1	0	0	0
Tsukamurella_R-71941.region_Ga0415390_15_001	Ga0415390_15	Tsukamurella sp. R-71941 : Ga0415390_15	T3PKS	PKSother	0	1	0	0	0	0	0	0
Variovorax_R-72016.region_Ga0415140_01_001	Ga0415140_01	Variovorax sp. R-72016 : Ga0415140_01	resorcinol	Others	0	0	0	0	0	0	0	1
Variovorax_R-72016.region_Ga0415140_02_001	Ga0415140_02	Variovorax sp. R-72016 : Ga0415140_02	T1PKS.NRPS	PKS-NRP_Hybrids	0	0	0	1	0	0	0	0
Variovorax_R-72016.region_Ga0415140_03_001	Ga0415140_03	Variovorax sp. R-72016 : Ga0415140_03	arylpolyene	Others	0	0	0	0	0	0	0	1
Variovorax_R-72016.region_Ga0415140_04_001	Ga0415140_04	Variovorax sp. R-72016 : Ga0415140_04	hserlactone	Others	0	0	0	0	0	0	0	1
Variovorax_R-72016.region_Ga0415140_07_001	Ga0415140_07	Variovorax sp. R-72016 : Ga0415140_07	phosphonate	Others	0	0	0	0	0	0	0	1
Variovorax_R-72016.region_Ga0415140_09_001	Ga0415140_09	Variovorax sp. R-72016 : Ga0415140_09	T1PKS.NRPS	PKS-NRP_Hybrids	0	0	0	1	0	0	0	0
Variovorax_R-72016.region_Ga0415140_23_001	Ga0415140_23	Variovorax sp. R-72016 : Ga0415140_23	arylpolyene.resorcinol	Others	0	0	0	0	0	0	0	1
Variovorax_R-72016.region_Ga0415140_25_001	Ga0415140_25	Variovorax sp. R-72016 : Ga0415140_25	NRPS	NRPS	0	0	1	0	0	0	0	0
Variovorax_R-72016.region_Ga0415140_29_001	Ga0415140_29	Variovorax sp. R-72016 : Ga0415140_29	terpene	Terpene	0	0	0	0	0	1	0	0
Variovorax_R-72016.region_Ga0415140_36_001	Ga0415140_36	Variovorax sp. R-72016 : Ga0415140_36	betalactone	Others	0	0	0	0	0	0	0	1
Variovorax_R-72016.region_Ga0415140_51_001	Ga0415140_51	Variovorax sp. R-72016 : Ga0415140_51	arylpolyene	Others	0	0	0	0	0	0	0	1
Variovorax_R-72060.region_Ga0415425_02_001	Ga0415425_02	Variovorax sp. R-72060 : Ga0415425_02	T1PKS.NRPS	PKS-NRP_Hybrids	0	0	0	1	0	0	0	0
Variovorax_R-72060.region_Ga0415425_03_001	Ga0415425_03	Variovorax sp. R-72060 : Ga0415425_03	NRPS	NRPS	0	0	1	0	0	0	0	0
Variovorax_R-72060.region_Ga0415425_03_002	Ga0415425_03	Variovorax sp. R-72060 : Ga0415425_03	arylpolyene	Others	0	0	0	0	0	0	0	1
Variovorax_R-72060.region_Ga0415425_04_001	Ga0415425_04	Variovorax sp. R-72060 : Ga0415425_04	terpene	Terpene	0	0	0	0	0	1	0	0
Variovorax_R-72349.region_Ga0415426_002_001	Ga0415426_002	Variovorax sp. R-72349 : Ga0415426_002	T1PKS.NRPS	PKS-NRP_Hybrids	0	0	0	1	0	0	0	0
Variovorax_R-72349.region_Ga0415426_007_001	Ga0415426_007	Variovorax sp. R-72349 : Ga0415426_007	T1PKS.NRPS	PKS-NRP_Hybrids	0	0	0	1	0	0	0	0
Variovorax_R-72349.region_Ga0415426_009_001	Ga0415426_009	Variovorax sp. R-72349 : Ga0415426_009	resorcinol	Others	0	0	0	0	0	0	0	1
Variovorax_R-72349.region_Ga0415426_013_001	Ga0415426_013	Variovorax sp. R-72349 : Ga0415426_013	NRPS	NRPS	0	0	1	0	0	0	0	0
Variovorax_R-72349.region_Ga0415426_013_002	Ga0415426_013	Variovorax sp. R-72349 : Ga0415426_013	phosphonate	Others	0	0	0	0	0	0	0	1
Variovorax_R-72349.region_Ga0415426_014_001	Ga0415426_014	Variovorax sp. R-72349 : Ga0415426_014	NRPS	NRPS	0	0	1	0	0	0	0	0
Variovorax_R-72349.region_Ga0415426_018_001	Ga0415426_018	Variovorax sp. R-72349 : Ga0415426_018	hserlactone	Others	0	0	0	0	0	0	0	1
Variovorax_R-72349.region_Ga0415426_021_001	Ga0415426_021	Variovorax sp. R-72349 : Ga0415426_021	arylpolyene	Others	0	0	0	0	0	0	0	1
Variovorax_R-72349.region_Ga0415426_034_001	Ga0415426_034	Variovorax sp. R-72349 : Ga0415426_034	terpene	Terpene	0	0	0	0	0	1	0	0
Variovorax_R-72349.region_Ga0415426_039_001	Ga0415426_039	Variovorax sp. R-72349 : Ga0415426_039	betalactone.arylpolyene	Others	0	0	0	0	0	0	0	1
Variovorax_R-72349.region_Ga0415426_062_001	Ga0415426_062	Variovorax sp. R-72349 : Ga0415426_062	arylpolyene.resorcinol	Others	0	0	0	0	0	0	0	1
Variovorax_R-72349.region_Ga0415426_089_001	Ga0415426_089	Variovorax sp. R-72349 : Ga0415426_089	NRPS	NRPS	0	0	1	0	0	0	0	0
Variovorax_R-72446.region_Ga0415427_01_001	Ga0415427_01	Variovorax sp. R-72446 : Ga0415427_01	T1PKS.NRPS	PKS-NRP_Hybrids	0	0	0	1	0	0	0	0
Variovorax_R-72446.region_Ga0415427_02_001	Ga0415427_02	Variovorax sp. R-72446 : Ga0415427_02	resorcinol	Others	0	0	0	0	0	0	0	1
Variovorax_R-72446.region_Ga0415427_02_002	Ga0415427_02	Variovorax sp. R-72446 : Ga0415427_02	terpene	Terpene	0	0	0	0	0	1	0	0
Variovorax_R-72446.region_Ga0415427_11_001	Ga0415427_11	Variovorax sp. R-72446 : Ga0415427_11	hserlactone	Others	0	0	0	0	0	0	0	1
Variovorax_R-72446.region_Ga0415427_12_001	Ga0415427_12	Variovorax sp. R-72446 : Ga0415427_12	arylpolyene	Others	0	0	0	0	0	0	0	1
Variovorax_R-72446.region_Ga0415427_15_001	Ga0415427_15	Variovorax sp. R-72446 : Ga0415427_15	NRPS	NRPS	0	0	1	0	0	0	0	0
Variovorax_R-72495.region_Ga0415134_005_001	Ga0415134_005	Variovorax sp. R-72495 : Ga0415134_005	NRPS	NRPS	0	0	1	0	0	0	0	0
Variovorax_R-72495.region_Ga0415134_006_001	Ga0415134_006	Variovorax sp. R-72495 : Ga0415134_006	terpene	Terpene	0	0	0	0	0	1	0	0
Variovorax_R-72495.region_Ga0415134_007_001	Ga0415134_007	Variovorax sp. R-72495 : Ga0415134_007	resorcinol	Others	0	0	0	0	0	0	0	1
Variovorax_R-72495.region_Ga0415134_008_001	Ga0415134_008	Variovorax sp. R-72495 : Ga0415134_008	T1PKS.NRPS	PKS-NRP_Hybrids	0	0	0	1	0	0	0	0
Variovorax_R-72495.region_Ga0415134_009_001	Ga0415134_009	Variovorax sp. R-72495 : Ga0415134_009	arylpolyene	Others	0	0	0	0	0	0	0	1
Variovorax_R-72495.region_Ga0415134_014_001	Ga0415134_014	Variovorax sp. R-72495 : Ga0415134_014	T1PKS.NRPS	PKS-NRP_Hybrids	0	0	0	1	0	0	0	0
Variovorax_R-72495.region_Ga0415134_015_001	Ga0415134_015	Variovorax sp. R-72495 : Ga0415134_015	arylpolyene.resorcinol	Others	0	0	0	0	0	0	0	1
Variovorax_R-72495.region_Ga0415134_035_001	Ga0415134_035	Variovorax sp. R-72495 : Ga0415134_035	bacteriocin	RiPPs	0	0	0	0	1	0	0	0
Variovorax_R-72495.region_Ga0415134_083_001	Ga0415134_083	Variovorax sp. R-72495 : Ga0415134_083	NRPS	NRPS	0	0	1	0	0	0	0	0
Variovorax_R-72495.region_Ga0415134_089_001	Ga0415134_089	Variovorax sp. R-72495 : Ga0415134_089	NRPS	NRPS	0	0	1	0	0	0	0	0
Xanthomonas_R-72251.region_Ga0415423_03_001	Ga0415423_03	Xanthomonas sp. R-72251 : Ga0415423_03	arylpolyene	Others	0	0	0	0	0	0	0	1
Xanthomonas_R-72251.region_Ga0415423_10_001	Ga0415423_10	Xanthomonas sp. R-72251 : Ga0415423_10	bacteriocin	RiPPs	0	0	0	0	1	0	0	0
Xanthomonas_R-72251.region_Ga0415423_25_001	Ga0415423_25	Xanthomonas sp. R-72251 : Ga0415423_25	NRPS	NRPS	0	0	1	0	0	0	0	0
Xanthomonas_R-72251.region_Ga0415423_32_001	Ga0415423_32	Xanthomonas sp. R-72251 : Ga0415423_32	T3PKS.NRPS	PKS-NRP_Hybrids	0	0	0	1	0	0	0	0
Xanthomonas_R-72251.region_Ga0415423_39_001	Ga0415423_39	Xanthomonas sp. R-72251 : Ga0415423_39	NRPS	NRPS	0	0	1	0	0	0	0	0
Xanthomonas_R-72251.region_Ga0415423_47_001	Ga0415423_47	Xanthomonas sp. R-72251 : Ga0415423_47	NRPS	NRPS	0	0	1	0	0	0	0	0
Xanthomonas_R-72251.region_Ga0415423_49_001	Ga0415423_49	Xanthomonas sp. R-72251 : Ga0415423_49	NRPS	NRPS	0	0	1	0	0	0	0	0
Xanthomonas_R-72251.region_Ga0415423_50_001	Ga0415423_50	Xanthomonas sp. R-72251 : Ga0415423_50	NRPS	NRPS	0	0	1	0	0	0	0	0
Xanthomonas_R-72251.region_Ga0415423_51_001	Ga0415423_51	Xanthomonas sp. R-72251 : Ga0415423_51	NRPS	NRPS	0	0	1	0	0	0	0	0
Xanthomonas_R-72251.region_Ga0415423_52_001	Ga0415423_52	Xanthomonas sp. R-72251 : Ga0415423_52	NRPS	NRPS	0	0	1	0	0	0	0	0
Xanthomonas_R-72251.region_Ga0415423_53_001	Ga0415423_53	Xanthomonas sp. R-72251 : Ga0415423_53	NRPS	NRPS	0	0	1	0	0	0	0	0
Xanthomonas_R-72251.region_Ga0415423_54_001	Ga0415423_54	Xanthomonas sp. R-72251 : Ga0415423_54	NRPS	NRPS	0	0	1	0	0	0	0	0
Xanthomonas_R-72251.region_Ga0415423_55_001	Ga0415423_55	Xanthomonas sp. R-72251 : Ga0415423_55	NRPS	NRPS	0	0	1	0	0	0	0	0
Xanthomonas_R-72251.region_Ga0415423_56_001	Ga0415423_56	Xanthomonas sp. R-72251 : Ga0415423_56	NRPS	NRPS	0	0	1	0	0	0	0	0
Xanthomonas_R-73098.region_Ga0418665_08_001	Ga0418665_08	Xanthomonas sp. R-73098 : Ga0418665_08	arylpolyene	Others	0	0	0	0	0	0	0	1
Xanthomonas_R-73098.region_Ga0418665_12_001	Ga0418665_12	Xanthomonas sp. R-73098 : Ga0418665_12	bacteriocin	RiPPs	0	0	0	0	1	0	0	0
Xanthomonas_R-73098.region_Ga0418665_13_001	Ga0418665_13	Xanthomonas sp. R-73098 : Ga0418665_13	NRPS	NRPS	0	0	1	0	0	0	0	0
Xanthomonas_R-73098.region_Ga0418665_21_001	Ga0418665_21	Xanthomonas sp. R-73098 : Ga0418665_21	NRPS	NRPS	0	0	1	0	0	0	0	0
Xanthomonas_R-73098.region_Ga0418665_23_001	Ga0418665_23	Xanthomonas sp. R-73098 : Ga0418665_23	T3PKS.NRPS	PKS-NRP_Hybrids	0	0	0	1	0	0	0	0
Xanthomonas_R-73098.region_Ga0418665_39_001	Ga0418665_39	Xanthomonas sp. R-73098 : Ga0418665_39	NRPS	NRPS	0	0	1	0	0	0	0	0
Xanthomonas_R-73098.region_Ga0418665_50_001	Ga0418665_50	Xanthomonas sp. R-73098 : Ga0418665_50	NRPS	NRPS	0	0	1	0	0	0	0	0
Xanthomonas_R-73098.region_Ga0418665_51_001	Ga0418665_51	Xanthomonas sp. R-73098 : Ga0418665_51	NRPS	NRPS	0	0	1	0	0	0	0	0
Xanthomonas_R-73098.region_Ga0418665_52_001	Ga0418665_52	Xanthomonas sp. R-73098 : Ga0418665_52	NRPS	NRPS	0	0	1	0	0	0	0	0
Xanthomonas_R-73098.region_Ga0418665_53_001	Ga0418665_53	Xanthomonas sp. R-73098 : Ga0418665_53	NRPS	NRPS	0	0	1	0	0	0	0	0
Xanthomonas_R-73098.region_Ga0418665_54_001	Ga0418665_54	Xanthomonas sp. R-73098 : Ga0418665_54	NRPS	NRPS	0	0	1	0	0	0	0	0

## Sheet: PO_solubilization
Description: Genome based annotation of enzymes related with phosphate solubilization for every bacterial strain.
Columna1	Function ID	Function Name	Achromobacter sp. R-71975	Achromobacter aestuarii R-72367	Pigmentiphaga sp. R-72090	Janthinobacterium lividum R-74502	Duganella sp. R-74557	Duganella sp. R-74599	Duganella sp. R-74565	Duganella sp. R-73148	Acidovorax sp. R-73343	Variovorax sp. R-72060	Variovorax sp. R-72446	Variovorax sp. R-72495	Variovorax sp. R-72349	Variovorax sp. R-72016	Luteibacter sp. R-72151	Luteibacter sp. R-73110	Pseudoxanthomonas sp. R-71986	Xanthomonas sp. R-73098	Stenotrophomonas sp. R-72406	Stenotrophomonas maltophilia R-74235	Pantoea agglomerans R-72498	Pantoea agglomerans R-71966	Pseudomonas sp. R-72599	Pseudomonas viridiflava R-72008	Pseudomonas viridiflava R-72210	Pseudomonas orientalis R-71842	Pseudomonas paracarnis R-72172	Pseudomonas paracarnis R-72102	Pseudomonas fluorescens R-71998	Pseudomonas sp. R-71838	Pseudomonas atacamensis R-72164	Pseudomonas fluorescens R-72074	Inquilinus sp. R-72501	Roseomonas aerophila R-71825	Roseomonas hellenica R-73070	Caulobacter sp. R-72291	Bradyrhizobium sp. R-73088	Tardiphaga robiniae R-73074	Methylobacterium sp. R-72139	Methylopila sp. R-72369	Phyllobacterium sp. R-73111	Pararhizobium sp. R-72066	Rhizobium sp. R-72456	Neorhizobium cellulosilyticum R-72160	Agrobacterium divergens R-72433	Filimonas sp. R-72421	Chitinophaga sp. R-72269
Phosphate_solubilization	EC:3.1.3.26	4-phytase.	0	0	0	0	0	0	0	0	0	0	0	0	0	0	2	2	0	1	0	0	1	1	0	0	0	0	0	0	0	0	0	0	0	0	0	1	1	0	0	0	0	0	0	0	0	0	0
	EC:3.1.3.8	3-phytase.	0	0	0	1	1	1	0	0	0	0	0	0	0	0	0	0	2	1	1	1	0	0	1	1	1	1	1	1	1	1	0	0	0	0	0	1	0	0	0	0	0	0	0	0	0	1	1
	EC:3.1.3.2	Acid phosphatase.	0	0	0	2	1	1	1	2	0	0	0	0	0	0	2	2	2	4	4	3	1	1	1	0	0	1	1	1	0	0	0	0	1	0	0	3	2	0	1	0	0	0	0	0	0	0	1
	KO:K01085	glucose-1-phosphatase [EC:3.1.3.10] (agp)	0	0	0	0	0	0	0	0	0	0	0	0	0	0	0	0	0	0	0	0	1	1	0	0	0	0	0	0	0	0	0	0	0	0	0	0	0	0	0	0	0	0	0	0	0	0	0
PQQ_biosynthesis and phosphate solubilization	KO:K00117	quinoprotein glucose dehydrogenase [EC:1.1.5.2] (gcd)	0	1	1	2	0	0	0	0	1	0	0	1	1	1	2	2	2	3	1	1	2	2	0	3	3	1	1	1	1	2	1	2	1	0	1	0	1	2	0	0	1	1	1	2	2	0	1
	KO:K06135	pyrroloquinoline quinone biosynthesis protein A (pqqA)	0	0	0	0	0	0	0	0	0	0	0	0	0	0	0	0	0	0	0	0	0	0	0	0	0	1	1	1	0	0	1	1	0	0	0	0	0	0	0	0	0	0	0	0	0	0	0
	KO:K06136	pyrroloquinoline quinone biosynthesis protein B (pqqB)	0	0	1	0	0	0	0	0	0	1	0	1	0	0	0	0	0	1	0	0	1	1	0	1	1	1	1	1	1	2	1	1	1	0	1	0	1	1	1	1	0	1	0	1	0	0	0
	KO:K06137	pyrroloquinoline-quinone synthase [EC:1.3.3.11] (pqqC)	1	0	1	0	0	0	0	0	0	1	0	1	0	0	0	0	0	1	0	0	1	1	0	1	1	1	1	1	2	2	1	1	1	0	1	0	1	1	1	0	0	1	0	1	0	0	0
	KO:K06138	pyrroloquinoline quinone biosynthesis protein D (pqqD)	0	0	1	0	0	0	0	0	0	1	0	1	0	0	0	0	0	1	0	0	1	1	0	1	1	1	1	1	1	2	1	1	0	0	1	0	1	1	1	1	0	1	0	1	0	0	0
	KO:K06139	pyrroloquinoline quinone biosynthesis protein E (pqqE)	0	0	1	0	0	0	0	0	0	1	0	1	0	0	0	0	0	1	0	0	1	1	0	1	1	1	1	1	1	2	1	1	1	0	1	0	1	1	1	1	0	1	0	1	0	0	0
		P solubilization PQQ (rule based)	0	0	0	0	0	0	0	0	0	0	0	0	0	0	0	0	0	0	0	0	0	0	0	0	0	1	1	1	0	0	1	1	0	0	0	0	0	0	0	0	0	0	0	0	0	0	0
[truncated: 41 more columns]

## Sheet: PoliSach_bio_deg
Description: Genome based annotation of enzymes related with the degradation of cellulose and pectin (Carbohydrate-Active Enzymes, CAZymes) for every bacterial strain.
Type	Function ID	Function Name	Achromobacter sp. R-71975	Achromobacter aestuarii R-72367	Pigmentiphaga sp. R-72090	Janthinobacterium lividum R-74502	Duganella sp. R-74557	Duganella sp. R-74599	Duganella sp. R-74565	Duganella sp. R-73148	Acidovorax sp. R-73343	Variovorax sp. R-72060	Variovorax sp. R-72446	Variovorax sp. R-72495	Variovorax sp. R-72349	Variovorax sp. R-72016	Luteibacter sp. R-72151	Luteibacter sp. R-73110	Pseudoxanthomonas sp. R-71986	Xanthomonas sp. R-73098	Stenotrophomonas sp. R-72406	Stenotrophomonas maltophilia R-74235	Pantoea agglomerans R-72498	Pantoea agglomerans R-71966	Pseudomonas sp. R-72599	Pseudomonas viridiflava R-72008	Pseudomonas viridiflava R-72210	Pseudomonas orientalis R-71842	Pseudomonas paracarnis R-72172	Pseudomonas paracarnis R-72102	Pseudomonas fluorescens R-71998	Pseudomonas sp. R-71838	Pseudomonas atacamensis R-72164	Pseudomonas fluorescens R-72074	Inquilinus sp. R-72501	Roseomonas aerophila R-71825	Roseomonas hellenica R-73070	Caulobacter sp. R-72291	Bradyrhizobium sp. R-73088	Tardiphaga robiniae R-73074	Methylobacterium sp. R-72139	Methylopila sp. R-72369	Phyllobacterium sp. R-73111	Pararhizobium sp. R-72066	Rhizobium sp. R-72456	Neorhizobium cellulosilyticum R-72160	Agrobacterium divergens R-72433	Filimonas sp. R-72421	Chitinophaga sp. R-72269
Cellulose degradation	pfam03067	Lytic polysaccharide mono-oxygenase, cellulose-degrading	0	0	0	0	0	0	0	0	0	0	0	0	0	0	0	0	0	0	1	0	0	0	1	1	0	0	2	2	0	1	1	1	0	0	0	0	0	0	0	0	0	0	0	0	0	0	0
	pfam00232	Glycosyl hydrolase family 1	0	0	0	1	2	3	3	3	0	0	0	0	0	0	0	0	0	0	0	0	4	4	0	1	1	0	0	0	0	0	0	0	1	0	0	2	1	1	1	0	0	2	1	1	1	1	1
	pfam00933	Glycosyl hydrolase family 3 N terminal domain	1	2	2	3	2	6	6	9	2	2	2	3	3	3	8	6	6	8	4	6	2	2	1	5	5	3	2	2	4	2	2	2	4	1	1	11	2	1	1	2	2	2	6	1	1	10	3
	pfam00150	Cellulase (glycosyl hydrolase family 5)	0	1	0	0	1	2	3	5	0	1	0	0	0	0	1	0	4	3	0	2	0	0	0	1	1	1	1	1	0	0	0	1	0	1	0	3	1	0	1	1	1	2	2	3	0	3	3
	pfam01341	Glycosyl hydrolases family 6	0	0	0	0	0	0	0	0	0	0	0	0	0	0	0	0	0	0	0	0	0	0	0	0	0	0	0	0	0	0	0	0	0	0	0	0	0	0	0	0	0	0	0	0	0	0	0
	pfam01270	Glycosyl hydrolases family 8	0	1	2	0	0	0	0	0	0	1	1	0	1	1	0	0	0	1	0	0	1	1	0	0	0	0	0	0	0	0	0	0	0	2	1	0	0	0	1	0	0	0	1	0	1	1	0
	pfam00759	Glycosyl hydrolase family 9	0	0	0	0	0	1	1	1	0	0	0	0	0	0	0	0	0	1	0	0	0	0	0	0	0	0	0	0	0	0	0	0	0	0	0	4	0	0	0	0	1	0	0	0	1	1	1
	pfam12891	Glycoside hydrolase family 44	0	0	0	0	0	0	0	0	0	0	0	0	0	0	0	0	0	0	0	0	0	0	0	0	0	0	0	0	0	0	0	0	0	0	0	0	0	0	0	0	0	0	0	0	0	0	0
	pfam02011	Glycosyl hydrolase family 48	0	0	0	0	0	0	0	0	0	0	0	0	0	0	0	0	0	0	0	0	0	0	0	0	0	0	0	0	0	0	0	0	0	0	0	0	0	0	0	0	0	0	0	0	0	0	0
		TOTAL Cellulose degradation (rule+raw count)	0	4	4	0	5	12	13	18	0	4	3	0	4	4	9	0	10	13	0	8	7	7	0	8	7	4	5	5	0	0	0	4	0	4	2	20	4	0	4	3	4	6	10	5	4	16	8
Pectin degradation	pfam01095	Pectinesterase	0	0	0	0	2	3	1	2	0	0	0	0	0	0	0	0	0	0	0	0	0	0	0	0	0	0	0	0	0	0	0	0	0	0	0	4	0	0	0	0	0	0	0	0	0	3	1
	pfam03283	Pectinacetylesterase	0	0	0	0	0	0	0	0	0	0	0	0	0	0	0	0	0	0	0	0	0	0	0	0	0	0	0	0	0	0	0	0	0	0	0	0	0	0	0	0	0	0	0	0	0	0	0
	pfam00295	Glycosyl hydrolases family 28	0	0	0	0	6	6	2	4	0	0	0	0	0	0	0	0	0	0	0	0	1	1	0	0	0	0	0	0	0	0	0	0	0	0	0	5	0	0	0	0	0	0	1	1	1	14	3
	pfam00544	Pectate lyase	0	1	0	0	1	1	0	4	0	0	0	0	0	0	0	0	0	2	0	0	0	0	0	3	4	2	0	0	0	0	0	0	0	0	0	0	0	0	0	0	0	0	0	0	1	0	0
	pfam13229	Right handed beta helix region	0	0	0	0	3	0	0	2	0	0	0	0	0	0	1	1	1	2	0	0	0	0	2	1	1	1	1	1	1	1	1	1	0	1	0	3	1	1	2	1	1	1	7	2	1	10	9
		TOTAL Pectin degradation (rule+raw count)	0	1	0	0	12	10	3	12	0	0	0	0	0	0	1	1	1	4	0	0	1	1	2	4	5	3	1	1	1	1	1	1	0	1	0	12	1	1	2	1	1	1	8	3	3	27	13
[truncated: 41 more columns]

## Sheet: Sec_systems
Description: Genome based annotation of Bacterial Secretion Systems for every strain.
Secretion System Type	Achromobacter sp. R-71975	Achromobacter aestuarii R-72367	Pigmentiphaga sp. R-72090	Janthinobacterium lividum R-74502	Duganella sp. R-74557	Duganella sp. R-74599	Duganella sp. R-74565	Duganella sp. R-73148	Acidovorax sp. R-73343	Variovorax sp. R-72060	Variovorax sp. R-72446	Variovorax sp. R-72495	Variovorax sp. R-72349	Variovorax sp. R-72016	Luteibacter sp. R-72151	Luteibacter sp. R-73110	Pseudoxanthomonas sp. R-71986	Xanthomonas sp. R-73098	Stenotrophomonas sp. R-72406	Stenotrophomonas maltophilia R-74235	Pantoea agglomerans R-72498	Pantoea agglomerans R-71966	Pseudomonas sp. R-72599	Pseudomonas viridiflava R-72008	Pseudomonas viridiflava R-72210	Pseudomonas orientalis R-71842	Pseudomonas paracarnis R-72172	Pseudomonas paracarnis R-72102	Pseudomonas fluorescens R-71998	Pseudomonas sp. R-71838	Pseudomonas atacamensis R-72164	Pseudomonas fluorescens R-72074	Inquilinus sp. R-72501	Roseomonas aerophila R-71825	Roseomonas hellenica R-73070	Caulobacter sp. R-72291	Bradyrhizobium sp. R-73088	Tardiphaga robiniae R-73074	Methylobacterium sp. R-72139	Methylopila sp. R-72369	Phyllobacterium sp. R-73111	Pararhizobium sp. R-72066	Rhizobium sp. R-72456	Neorhizobium cellulosilyticum R-72160	Agrobacterium divergens R-72433	Filimonas sp. R-72421	Chitinophaga sp. R-72269	Chitinophaga sp. R-73072	Chitinophaga sp. R-72609
Sec_SRP	C	C	C	C	C	C	C	C	C	C	C	C	C	C	C	C	C	C	C	C	C	C	C	C	C	C	C	C	C	C	C	C	C	C	C	C	C	C	C	C	C	C	C	C	C	I	I	I	I
Tat	C	C	C	C	C	C	C	C	C	C	C	C	C	C	C	C	C	C	C	C	C	C	C	C	C	C	C	C	C	C	C	C	C	C	C	C	C	C	C	C	C	C	C	C	C	A	A	A	A
TSS I	A	A	A	C	A	A	I	C	C	A	A	A	C	A	A	A	A	A	C	A	A	A	A	A	A	C	A	A	A	A	A	A	A	A	A	A	C	A	A	A	C	A	A	A	A	A	A	A	A
TSS II	C	C	C	C	C	C	C	C	C	C	C	C	C	C	C	C	C	C	C	C	A	A	C	C	C	C	C	C	C	C	C	C	C	A	A	A	C	A	A	I	C	I	A	A	A	A	A	A	A
TSS III	C	A	C	A	A	A	A	A	A	A	A	A	A	A	A	A	A	A	C	A	C	C	A	C	C	C	C	C	C	A	A	A	I	A	I	A	A	A	A	A	C	A	A	A	A	A	A	A	A
TSS IV	A	A	A	A	A	A	C	A	A	A	C	A	C	C	C	C	C	C	C	C	A	A	A	A	A	A	A	A	A	A	A	A	A	A	I	C	A	A	A	I	I	C	C	C	C	A	A	A	A
TSS V	A	A	A	A	A	A	A	A	A	A	A	A	A	A	A	A	A	A	A	A	A	A	A	A	A	A	C	C	A	A	A	A	A	A	A	A	A	A	A	A	A	A	A	A	A	A	A	A	A
TSS VI	I	I	I	I	I	I	C	I	A	A	A	I	I	I	A	A	A	I	A	A	I	I	C	I	C	C	C	C	C	C	C	C	C	I	C	I	A	A	A	A	I	A	I	A	A	A	A	A	A
TSS VII	A	A	A	A	A	A	A	A	A	A	A	A	A	A	A	A	A	A	A	A	A	A	A	A	A	A	A	A	A	A	A	A	A	A	A	A	A	A	A	A	A	A	A	A	A	A	A	A	A
TSS IX	A	A	A	A	A	A	A	A	A	A	A	A	A	A	A	A	A	A	A	A	A	A	A	A	A	A	A	A	A	A	A	A	A	A	A	A	A	A	A	A	A	A	A	A	A	C	C	C	C
C: complete (>70% of associated proteins)
I: incomplete (>50%, <70% of associated proteins)
A: abscent (<50% of associated proteins)
[truncated: 39 more columns]

## Sheet: order_mapping
2857537821	Achromobacter_sp._R-71975	1
2857542790	Achromobacter_sp._R-72367	2
2857576091	Pigmentiphaga_sp._R-72090	3
2857547612	Janthinobacterium_sp._R-74502	4
2857553236	Duganella_sp._R-74557	5
2857564685	Duganella_sp._R-74599	6
2857558681	Duganella_sp._R-74565	7
2842711865	Duganella_sp._R-73148	8
2842718218	Acidovorax_sp._R-73343	9
2842747753	Variovorax_sp._R-72060	10
2842733646	Variovorax_sp._R-72446	11
2842677519	Variovorax_sp._R-72495	12
2842739213	Variovorax_sp._R-72349	13
2842703362	Variovorax_sp._R-72016	14
2842914999	Luteibacter_sp._R-72151	15
2842918807	Luteibacter_sp._R-73110	16
2842780639	Pseudoxanthomonas_sp._R-71986	17
2849145664	Xanthomonas_sp._R-73098	18
2842753208	Xanthomonas_sp._R-72251	19
2842757796	Stenotrophomonas_sp._R-72406	20
2857442823	Stenotrophomonas_sp._R-74235	21
2844528606	Pantoea_sp._R-72498	22
2865014394	Pantoea_sp._R-71966	23
2842805378	Pseudomonas_sp._R-72599	24
2842849001	Pseudomonas_sp._R-72008	25
2842815866	Pseudomonas_sp._R-72210	26
2842810219	Pseudomonas_sp._R-72236	27
2842688640	Pseudomonas_sp._R-72447	28
2842860143	Pseudomonas_sp._R-71842	29
2842826826	Pseudomonas_sp._R-72172	30
2842837860	Pseudomonas_sp._R-72102	31
2842854478	Pseudomonas_sp._R-71998	32
2842865658	Pseudomonas_sp._R-71838	33
2842832357	Pseudomonas_sp._R-72164	34
2842843487	Pseudomonas_sp._R-72074	35
2844533157	Inquilinus_sp._R-72501	36
2842775625	Roseomonas_sp._R-71825	37
2842768509	Roseomonas_sp._R-73070	38
2842761414	Roseomonas_sp._R-73080	39
2857504554	Caulobacter_sp._R-72291	40
2857509624	Bradyrhizobium_sp._R-73088	41
2857524615	Tardiphaga_sp._R-73074	42
2842698319	Methylobacterium_sp._R-72139	43
2842694124	Methylopila_sp._R-72369	44
2842871566	Phyllobacterium_sp._R-73111	45
2842922631	Pararhizobium_sp._R-72066	46
2857516855	Rhizobium_sp._R-72456	47
2857531043	Neorhizobium_sp._R-72160	48
2842671882	Agrobacterium_sp._R-72433	49
2842898351	Filimonas_sp._R-72421	50
2849133575	Chitinophaga_sp._R-72269	51
2849127163	Chitinophaga_sp._R-73072	52
2864726884	Chitinophaga_sp._R-72609	53
2857613821	Flavobacterium_sp._R-72247	54
2857618242	Flavobacterium_sp._R-74482	55
2857623100	Flavobacterium_sp._R-74510	56
2842903701	Olivibacter_sp._R-72191	57
2857627736	Pedobacter_sp._R-74587	58
2842722452	Pedobacter_sp._R-72249	59
2842909656	Pedobacter_sp._R-72393	60
2842888712	Tsukamurella_sp._R-71941	61
2857745000	Mycolicibacterium_sp._R-73050	62
2857486474	Micromonospora_sp._R-74116	63
2857713352	Micromonospora_sp._R-75348	64
2857481737	Nocardioides_sp._R-74106	65
2857710386	Brevibacterium_sp._R-73093	66
2857740372	Paenarthrobacter_sp._R-74611	67
2857727296	Kocuria_sp._R-72562	68
2857632687	Micrococcus_sp._R-73081	69
2857479173	Micrococcus_sp._R-74225	70
2857737099	Lysinimonas_sp._R-73066	71
2857733635	Salinibacterium_sp._R-73062	72
2857729791	Plantibacter_sp._R-72288	73
2857720070	Microbacterium_sp._R-72113	74
2857723135	Microbacterium_sp._R-72356	75
2857472729	Cohnella_sp._R-74144	76
2865002811	Paenibacillus_sp._R-74131	77
2865008877	Paenibacillus_sp._R-74146	78
2857453340	Paenibacillus_sp._R-74130	79
2864997549	Paenibacillus_sp._R-72005	80
2857460504	Brevibacillus_sp._R-74223	81
2857597927	Brevibacillus_sp._R-71971	82
2857591370	Brevibacillus_sp._R-71934	83
2857465823	Brevibacillus_sp._R-74266	84
2857447040	Bacillus_sp._R-74298	85
2857586860	Bacillus_sp._R-71935	86
2842882022	Bacillus_sp._R-71893	87
2857604169	Domibacillus_sp._R-71921	88
2857609550	Domibacillus_sp._R-71929	89
2857581216	Bacillus_sp._R-71922	90
2849139964	Bacillus_sp._R-71875	91
2842682962	Bacillus_sp._R-72492	92
